# Supplementary material for: Candidate Genes of Gastrointestinal Nematode Resistance Traits in Sheep: A Systematic Review of GWASs and Gene Prioritization Analysis
Source: Genes (Basel). 2025 Sep 28;16(10):1151. doi: 10.3390/genes16101151 (PMC12564242; doi:10.3390/genes16101151)
Supplement: Supplementary file 1 [file genes-16-01151-s001.zip]

Archive with 9 entries (9 files):
- Table S1.Specific information and quality assessment and bias risk evaluation scores of 22 included studies.xlsx
- Table S2.SNP and CNV locus information extracted from the included study and lift over conversion results.xlsx
- Table S3.Genomic region information extracted from the included study and lift over conversion results.xlsx
- Table S4.List of high and middle confidence candidate genes.xlsx
- Table S5.Sheep parasite resistance trait related genes from SheepQTLdb.xlsx
- Table S6. List of 75 high-priority candidate genes obtained based on ToppGene gene prioritization analysis.xlsx
- Table S7. GO terms and KEGG pathways significantly enriched by high-priority genes.xlsx
- Table S8.75 high priority candidate gene location information and sources.xlsx
- Table S9. genes-3877654-PRISMA_2020_checklist.pdf
