# Supplementary material for: Candidate Genes of Gastrointestinal Nematode Resistance Traits in Sheep: A Systematic Review of GWASs and Gene Prioritization Analysis
Source: Genes (Basel). 2025 Sep 28;16(10):1151. doi: 10.3390/genes16101151 (PMC12564242; doi:10.3390/genes16101151)
Supplement: Supplementary file 1 [file genes-16-01151-s001.zip › Table S1.Specific information and quality assessment and bias risk evaluation scores of 22 included studies.xlsx]

## Sheet: Sheet1
Title	First author	Publication year	Paper type	Variation detection method	Sample size	Reference genome version	Country	Breed	Phenotype	Variation type	Number of variations for GWAS	Number of significant correlation variations or windows	Extractable information markers related to gastrointestinal nematode resistance	Candidate gene identification window range	population structure control	Multiple correction methods	Hardy-Weinberg threshold	Call rate threshold (SNP/sample)	MAF threshold	Population Structure Control (2: Principal component analysis + genomic control, 1: Either PCA or genomic control applied, 0: No population stratification control)	Sample Size Adequacy (2: >500 animals , 1: 200-500 animals, 0: <200 animals (limited power))	Phenotype Definition and Measurement (1: Standardized phenotyping protocols, 0: Poorly defined or non-standardized phenotypes)	Genotyping Platform and Coverage (2: ＞50K SNPs or whole-genome sequencing;1: 20-50K SNPs;0: Low-density arrays (<20K SNPs)	Quality Control Procedures（2: Comprehensive QC with MAF, HWE, call rate, sample filtering, 1: Basic QC applied, 0: Minimal or unclear QC procedures）	Multiple Testing Correction (1: Bonferroni or FDR correction applied, 0: No multiple testing correction)	Replication and Validation (1: In multiple breeds, 0:In single breeds)	Reference genome （2：can be used for lift over conversion, 1: can not be used for lift over conversion, 0:version information unclear）	Data Reproducibility (3: Detailed and extractable locus and candidate genes information, 2: Partial locus and candidate genes extractable, 1: Difficult to re-annotate locus information or only genomic regions available, 0: Limited availability)	Sum score of Incorporate quality assessment
Genomic Analysis of Gastrointestinal Parasite Resistance in Akkaraman Sheep	Arzik, Y.	2022	Research paper	Axiom 50K Ovine Genotyping Array	475	Oar_v4.0	Turkey	Akkaraman	FEC	SNP	40463 SNPs	12 SNPs	5 SNPs	±200kb	Linear Mixed Model + Genomic Relationship Matrix	Bonferroni correction	p < 0.05	0.95	0.05	1	1	1	1	2	1	0	2	2	11
Genome-Wide Association Study for Haemonchus contortus Resistance in Morada Nova Sheep	Niciura, S.C.M.	2022	Research paper	Illumina OvineSNP50v3 chip	44	OAR v3.1	Brazil	Morada Nova	FEC, BW	SNP	47782 SNPs	37 SNPs	19 SNPs	±2mb	Case-Control GWAS + EMMAX	Bonferroni correction	p < 10^-15	0.9	0.01	1	0	1	1	2	1	0	2	2	10
Genome-Wide Analysis of Sheep Artificially or Naturally Infected with Gastrointestinal Nematodes	Thorne, J.W.	2023	Research paper	Axiom 50K Ovine Genotyping Array; AgResearch Sheep Genomics 60 K SNP chip	329	ARS-UI_Ramb_v2.0	United States	Rambouillet, Dorper, White Dorper	FEC, PCV	SNP	40598 SNPs	26 SNPs	26 SNPs	±200kb	PCA + Family markers	——	p < 1.0×10^-6	0.9	0.01	1	1	1	2	2	0	1	2	3	13
Variants Within Genes EDIL3 and ADGRB3 are Associated With Divergent Fecal Egg Counts in Katahdin Sheep at Weaning	Becker, G.M.	2022	Research paper	Illumina 600K SNP Ovine BeadChip	583	Oar_rambouillet_v1.0	United States	Katahdin	tFEC	SNP	505914 SNPs	8 SNPs	9 SNPs	unknown, <300kb	EMMAX + Genomic Relationship Matrix + Permutation Test	FDR	p < 1.0×10^-6	0.9	0.01	1	2	1	2	2	1	0	2	3	14
Genomic integration to identify molecular biomarkers associated with indicator traits of gastrointestinal nematode resistance in sheep	Berton, M.P.	2022	Research paper	Illumina Ovine SNP12k BeadChip，Illumina Ovine SNP50K BeadChip, version unknown	576	Unknown	Brazil	Santa Inês	FEC, FAM, and PCV, not specified in detail.	SNP, Haplotype, CNV, ROH	47033 SNPs	25 genomics regions	6 genomics regions	unknown	ssGWAS + H Matrix	——	p < 1×10^-5	0.9	0.05	1	2	0	2	2	0	0	0	1	8
Genome-Wide Association Study of Parasite Resistance to Gastrointestinal Nematodes in Corriedale Sheep	Carracelas, B.	2022	Research paper	International Atomic Energy Agency 170 SNPs，Affymetrix Charrua custom array 507 SNP chip，Illumina Ovine SNP50 BeadChip v1 and v2, Axiom 50K Ovine Genotyping Array	375	Oar v4.0	Uruguay	Corriedale	FEC	SNP	33236 SNPs	16 SNPs	16 SNPs	unknown, <20kb	ssGWAS + H Matrix	FDR	p < 0.05	0.9	0.05	1	2	1	2	2	1	0	2	3	14
Copy number variant-based genome wide association study reveals immune-related genes associated with parasite resistance in a heritage sheep breed from the United States	Estrada-Reyes, Z.M.	2022	Research paper	GGP Ovine 50K SNP chip	261	OAR v3.1, Oar v4.0	United States	Florida Native	FEC, FAM, PCV, BCS，DGW	CNV	8124 CNVs, 245 non-redundant region	14 CNVs	14 CNVs	unknown	PCA	FDR	——	——	——	1	1	1	1	0	1	0	2	2	9
Genome-wide insights on gastrointestinal nematode resistance in autochthonous Tunisian sheep	Ahbara, A.M.	2021	Research paper	Illumina 600K SNP Ovine BeadChip	92	Oar v3.1	Tunisia	Tunisian sheep	FEC	SNP, ROH	335070 SNPs	35 genomics regions	35 genomics regions	unknown	PCA +FST + XP-EHH + ROH	Bonferroni correction	——	individuals：0.9， SNPs： 0.95	0.01	2	0	1	2	1	1	0	2	1	10
Genomic Regions Associated with Resistance to Gastrointestinal Parasites in Australian Merino Sheep	Vera, B.	2024	Research paper	GeneSeek® Genomic Profiler™ (43,705 SNPs) BeadChip	1697	Oar v3.1	Uruguay	Australian Merino	FEC	SNP	38268 SNPs	FEC1: 18 genomics regions, and 316 SNPs，FEC2: 22 genomics regions, and 376 SNPs	20 genomics regions	±500kb	ssGWAS + H Matrix	——	——	0.9	0.01	1	2	1	1	1	0	0	2	1	9
Detection of genomic regions underlying resistance to gastrointestinal parasites in Australian sheep	Al Kalaldeh, M.	2019	Research paper	Illumina Ovine 50 K BeadChip, version unknown; 600k Ovine Infinium® HD SNP BeadChip panel (International Sheep Genomic Consortium and FarmIQ Project NZ)	7539	Unknown	Australia	Merino, Poll Dorset, Suffolk, White Suffolk, White Dorper, Border Leicester, and crossed	FEC	SNP	510065 SNPs	3 SNPs, 4 genomics regions	3 SNPs, 4 genomics regions	unknown	PCA + Genomic Relationship Matrix + RHM	FDR	p < 1×10^-15	0.9	0.01	2	2	1	2	2	1	1	0	1	12
Multi-omics data elucidate parasite-host-microbiota interactions and resistance to Haemonchus contortus in sheep	Yaman, Y.	2024	Research paper	Illumina Ovine 50K BeadChip v3	48	Oar_rambouillet_v 2.0	Brazil	Morada Nova sheep	FEC (EPG)	SNP	45070 SNPs	16 SNPs	Unable to obtain complete site information	±1mb	Extreme Phenotype Design + snpBLUP	FDR	p < 1×10^-16	0.9	0.05	1	0	1	1	2	1	0	2	0	8
Genomic prediction and genome-wide association study for dagginess and host internal parasite resistance in New Zealand sheep	Pickering, N.K.	2015	Research paper	Illumina Ovine 50K BeadChip, version unknown	8705	Oar v3.1	New Zealand	Romney, Coopworth, Perendale, Texel, CompRCP, CompRCPT, CompCRP	DAG, FEC	SNP	48327 SNPs	32 SNPs	32 SNPs	±100kb	PCA + GBLUP + Genomic Relationship Matrix	Bonferroni correction	p < 1×10^-6	0.97	0.01	2	2	1	1	2	1	1	2	3	15
Weighted single-step genome-wide association study and identification of candidate genes associated with resistance to gastrointestinal nematodes in Santa Ines sheep	Stafuzza, N.B.	2023	Research paper	Illumina Ovine 50K BeadChip, version unknown	589	Oar v3.1	Brazil	Santa Ines	FEC, FAM, PCV, TPP	SNP	37511 SNPs	20 genomics regions（FEC），22 genomics regions（FAM），21 genomics regions（PCV），19 genomics regions（TPP）	20 genomics regions（FEC），22 genomics regions（FAM），21 genomics regions（PCV），19 genomics regions（TPP）	unknown	ssGWAS + H Matrix	——	——	0.95	0.05	1	2	1	1	1	0	0	2	1	9
Detection and replication of QTL underlying resistance to gastrointestinal nematodes in adult sheep using the ovine 50K SNP array	Atlija, M.	2016	Research paper	Illumina Ovine 50K BeadChip, version unknown	518	Oar v3.1	Spain	Spanish Churra	FEC, IgA	SNP	43613 SNPs	——	15 genomics regions	unknown	PCA + EMMAX	Bonferroni correction	p < 1×10^-5	individuals：0.9， SNPs： 0.95	0.05	2	2	1	1	2	1	0	2	1	12
Using imputed whole-genome sequence data to improve the accuracy of genomic prediction for parasite resistance in Australian sheep	Al Kalaldeh, M.	2019	Research paper	Illumina Ovine 50K BeadChip, version unknown; 600k Ovine Infinium® HD SNP BeadChip panel (International Sheep Genomic Consortium and FarmIQ Project NZ); Imputation of whole genome sequencing data to high-density SNP data	1881	Unknown	Australia	Merino, Poll Dorset, Border Leicester, White Suffolk, and other	FEC (WEC)	SNP	31154082 SNPs	3913 SNPs，5 genomics regions	Unable to obtain complete site information	unknown	GBLUP + Genomic Relationship Matrix	——	p < 1×10^-15	——	——	1	2	1	2	1	0	1	0	0	8
A case-control genome-wide association study of estimated breeding values for resistance to gastrointestinal nematodes in two local dairy sheep breeds	Persichilli, C.	2025	Research paper	Illumina Ovine 50 K BeadChip, version unknown	120	Oar v4.0	Italy	Comisana, Massese	FEC EBV	SNP	Comisana: 44524 SNPs, Massese: 43668 SNPs	Comisana: 18 SNPs, Massese: 19 SNPs	Comisana: 9 SNPs, Massese: 10 SNPs	unknown	λ Monitoring + Case-Control GWAS	FDR	——	0.99	0.05	1	0	1	1	1	1	1	2	2	10
Genetic parameters and haplotype-based genome-wide association study of indicator traits for gastrointestinal parasite resistance in Santa Ines sheep	Costa, K.A.	2025	Research paper	Illumina Ovine 50 K BeadChip, version unknown	638	Oar v3.1	Brazil	Santa Ines	FEC, FAM, PCV, TPP	SNP	39607 SNPs	20 genomics regions（FEC），22 genomics regions（FAM），21 genomics regions（PCV），19 genomics regions（TPP）	Unable to obtain complete site information	unknown	ssGWAS + H Matrix	——	——	0.9	0.05	1	2	1	1	1	0	0	2	0	8
Genome-wide association studies of parasite resistance, productivity and immunology traits in Scottish Blackface sheep	Pacheco, A.	2024	Research paper	Illumina OvineSNP15k BeadChip; Illumina Ovine 50 K BeadChip, version unknown; Illumina Ovine 600k SNP BeadChip panel	1766	Oar_v3.1	United Kingdom (Scotland)	Scottish Blackface	FEC, DAG, LWT, IgA, IFN-γ, IL-4, IL-10	SNP	45827 SNPs	15 SNPs	15 SNPs	±500kb	PCA + GEMMA + Genomic Relationship Matrix	Bonferroni correction	——	0.9	0.05	2	2	1	2	1	1	0	2	3	14
Identification of novel loci associated with gastrointestinal parasite resistance in a Red Maasai x Dorper backcross population	Benavides, M.V.	2015	Research paper	Illumina Ovine 50K BeadChip, version unknown	371	Oar v1.0	Kenya	Red Maasai×Dorper double crossbreeding population	FEC, PCV, LWT	SNP	31686 SNPs	30 SNPs	Variation conversion failed	±1mb	EMMAX + Extreme Phenotype Design	——	p < 1×10^-3	0.999	0.01	1	1	1	1	2	0	0	1	1	8
Association study reveals Th17, Treg, and Th2 loci related to resistance to Haemonchus contortus in Florida Native sheep	Estrada-Reyes, Z.M.	2019	Research paper	DNA Capture Sequencing for 100 potential genes	100	Oar v4.0	United States	Florida Native	FEC, FAM, BCS, BW, DGW, Blood cell parameters	SNP	1277 SNPs	23 SNPs	19 SNPs	0bp	GenABEL + Genomic Relationship Matrix	Bonferroni correction	——	0.95	0.05	1	0	1	0	1	1	0	2	2	8
Genome-wide association and regional heritability mapping to identify loci underlying variation in nematode resistance and body weight in Scottish Blackface lambs	Riggio, V.	2013	Research paper	Illumina Ovine 50K BeadChip, version unknown	752	Oar v2.0	United Kingdom	Scottish Blackface	FEC, BW	SNP	44388 SNPs	47 SNPs	Variation conversion failed	unknown	GEMMA + Genomic Relationship Matrix	Bonferroni correction	——	0.95	0.02	1	2	1	1	1	1	0	1	1	9
Genomic regions and pathways associated with gastrointestinal parasites resistance in Santa Inês breed adapted to tropical climate	Berton, M.P.	2017	Research paper	Illumina Ovine SNP12k BeadChip	574	HuRef assembly, CHM1 1.0	Brazil	Santa Inês	BCS , FAM, FS (Fur score), FC (Feces consistency), EPGlog (Log10 transformed egg per gram of feces), HCT (Hematocrit), WBC (White blood cell count), RBC (Red blood cell count), HGB (Hemoglobin), PLT (Platelets)	SNP	11602 SNPs	22 genomics regions (EPG), 21 genomics regions (FAM)	22 genomics regions (EPG), 21 genomics regions (FAM)	unknown	PCA + ssGWAS+ Genomic Relationship Matrix	——	——	0.9	0.05	2	2	1	0	1	0	0	1	1	8
