# Supplementary material for: Candidate Genes of Gastrointestinal Nematode Resistance Traits in Sheep: A Systematic Review of GWASs and Gene Prioritization Analysis
Source: Genes (Basel). 2025 Sep 28;16(10):1151. doi: 10.3390/genes16101151 (PMC12564242; doi:10.3390/genes16101151)
Supplement: Supplementary file 1 [file genes-16-01151-s001.zip › Table S2.SNP and CNV locus information extracted from the included study and lift over conversion results.xlsx]

## Sheet: Sheet1
Variant name	Variant type	Original ref genome	chr	Position	P-value	New ref genome	chr	Position	Window-f	Window-r	Trait	Trait type	Country	Breed	Variant detection method	Sourch research
rs421027634	SNP	Oar_v4.0	26	12363158	1.08×10−7	Ramb_v2.0	26	12845069	12745069	12945069	FEC	Parasitological	Turkey	Akkaraman	Axiom 50K Ovine Genotyping Array	Arzik, Y. et al., 2022
rs408499938	SNP	Oar_v4.0	21	23300938	1.9×10−5	Ramb_v2.0	21	21573352	21473352	21673352	FEC	Parasitological	Turkey	Akkaraman	Axiom 50K Ovine Genotyping Array	Arzik, Y. et al., 2022
rs403250421	SNP	Oar_v4.0	7	30603665	1.09×10−5	Ramb_v2.0	7	31818905	31718905	31918905	FEC	Parasitological	Turkey	Akkaraman	Axiom 50K Ovine Genotyping Array	Arzik, Y. et al., 2022
rs413573397	SNP	Oar_v4.0	1	51891269	5.48×10−6	Ramb_v2.0	1	52598690	52498690	52698690	FEC	Parasitological	Turkey	Akkaraman	Axiom 50K Ovine Genotyping Array	Arzik, Y. et al., 2022
rs415401096	SNP	Oar_v4.0	1	275345749	1.44×10−5	Ramb_v2.0	1	278486751	278386751	278586751	FEC	Parasitological	Turkey	Akkaraman	Axiom 50K Ovine Genotyping Array	Arzik, Y. et al., 2022
rs422538638	SNP	OAR v3.1	17	11361784	8.31×10−4	Ramb_v2.0	17	11691387	11591387	11791387	FEC	Parasitological	Brazil	Morada Nova	Illumina OvineSNP50v3 chip	Niciura, S.C.M. et al., 2022
rs413854960	SNP	OAR v3.1	7	46138713	5.52×10−4	Ramb_v2.0	7	47284279	47184279	47384279	FEC	Parasitological	Brazil	Morada Nova	Illumina OvineSNP50v3 chip	Niciura, S.C.M. et al., 2022
rs401054470	SNP	OAR v3.1	7	46306835	3.26×10−4	Ramb_v2.0	7	47451441	47351441	47551441	FEC	Parasitological	Brazil	Morada Nova	Illumina OvineSNP50v3 chip	Niciura, S.C.M. et al., 2022
rs403982333	SNP	OAR v3.1	18	48663303	6.17×10−4	Ramb_v2.0	18	47521528	47421528	47621528	FEC	Parasitological	Brazil	Morada Nova	Illumina OvineSNP50v3 chip	Niciura, S.C.M. et al., 2022
rs416293834	SNP	OAR v3.1	18	48707173	3.23×10−4	Ramb_v2.0	18	47556662	47456662	47656662	FEC	Parasitological	Brazil	Morada Nova	Illumina OvineSNP50v3 chip	Niciura, S.C.M. et al., 2022
rs428856771	SNP	OAR v3.1	18	48867859	3.23×10−4	Ramb_v2.0	18	47716854	47616854	47816854	FEC	Parasitological	Brazil	Morada Nova	Illumina OvineSNP50v3 chip	Niciura, S.C.M. et al., 2022
rs403393991	SNP	OAR v3.1	3	116331730	4.63×10−4	Ramb_v2.0	3	116491349	116391349	116591349	FEC	Parasitological	Brazil	Morada Nova	Illumina OvineSNP50v3 chip	Niciura, S.C.M. et al., 2022
rs401620358	SNP	OAR v3.1	2	133594324	8.79×10−4	Ramb_v2.0	2	134704330	134604330	134804330	FEC	Parasitological	Brazil	Morada Nova	Illumina OvineSNP50v3 chip	Niciura, S.C.M. et al., 2022
rs412805133	SNP	OAR v3.1	2	133602325	8.79×10−4	Ramb_v2.0	2	134712331	134612331	134812331	FEC	Parasitological	Brazil	Morada Nova	Illumina OvineSNP50v3 chip	Niciura, S.C.M. et al., 2022
rs424565808	SNP	OAR v3.1	2	136145355	1.35×10−4	Ramb_v2.0	2	137258889	137158889	137358889	FEC	Parasitological	Brazil	Morada Nova	Illumina OvineSNP50v3 chip	Niciura, S.C.M. et al., 2022
rs430008551	SNP	OAR v3.1	2	136362050	6.85×10−4	Ramb_v2.0	2	137475623	137375623	137575623	FEC	Parasitological	Brazil	Morada Nova	Illumina OvineSNP50v3 chip	Niciura, S.C.M. et al., 2022
rs402371066	SNP	OAR v3.1	8	2115027	8.87×10−4	Ramb_v2.0	8	2217909	2117909	2317909	Parasites detected in the intestines	Parasitological	Brazil	Morada Nova	Illumina OvineSNP50v3 chip	Niciura, S.C.M. et al., 2022
rs416090516	SNP	OAR v3.1	8	19586041	4.6×10−4	Ramb_v2.0	8	19760803	19660803	19860803	Parasites detected in the intestines	Parasitological	Brazil	Morada Nova	Illumina OvineSNP50v3 chip	Niciura, S.C.M. et al., 2022
rs419418467	SNP	OAR v3.1	8	20206310	4.05×10−4	Ramb_v2.0	8	20381445	20281445	20481445	Parasites detected in the intestines	Parasitological	Brazil	Morada Nova	Illumina OvineSNP50v3 chip	Niciura, S.C.M. et al., 2022
rs410048009	SNP	OAR v3.1	8	21552710	4.6×10−4	Ramb_v2.0	8	21750192	21650192	21850192	Parasites detected in the intestines	Parasitological	Brazil	Morada Nova	Illumina OvineSNP50v3 chip	Niciura, S.C.M. et al., 2022
rs421189130	SNP	OAR v3.1	8	21578631	4.6×10−4	Ramb_v2.0	8	21776077	21676077	21876077	Parasites detected in the intestines	Parasitological	Brazil	Morada Nova	Illumina OvineSNP50v3 chip	Niciura, S.C.M. et al., 2022
rs418914462	SNP	OAR v3.1	8	22667003	4.6×10−4	Ramb_v2.0	8	22864122	22764122	22964122	Parasites detected in the intestines	Parasitological	Brazil	Morada Nova	Illumina OvineSNP50v3 chip	Niciura, S.C.M. et al., 2022
rs410744616	SNP	OAR v3.1	11	32138419	4.41×10−4	Ramb_v2.0	11	32337152	32237152	32437152	Parasites detected in the intestines	Parasitological	Brazil	Morada Nova	Illumina OvineSNP50v3 chip	Niciura, S.C.M. et al., 2022
rs404901308	SNP	OAR v3.1	11	32191958	4.41×10−4	Ramb_v2.0	11	32390645	32290645	32490645	Parasites detected in the intestines	Parasitological	Brazil	Morada Nova	Illumina OvineSNP50v3 chip	Niciura, S.C.M. et al., 2022
rs425919895	SNP	Ramb_v2.0	11	4259584	2×10−5	Ramb_v2.0	11	4259584	4159584	4359584	FEC	Parasitological	US	Rambouillet, Dorper×White	Axiom 50K Ovine Genotyping Array; AgResearch Sheep Genomics 60 K SNP chip	Thorne, J.W. et al., 2023
rs413192275	SNP	Ramb_v2.0	18	7290863	1.54×10−8	Ramb_v2.0	18	7290863	7190863	7390863	FEC	Parasitological	US	Rambouillet, Dorper×White	Axiom 50K Ovine Genotyping Array; AgResearch Sheep Genomics 60 K SNP chip	Thorne, J.W. et al., 2023
rs415404019	SNP	Ramb_v2.0	20	9607339	1.58×10−5	Ramb_v2.0	20	9607339	9507339	9707339	FEC	Parasitological	US	Rambouillet, Dorper×White	Axiom 50K Ovine Genotyping Array; AgResearch Sheep Genomics 60 K SNP chip	Thorne, J.W. et al., 2023
rs415220805	SNP	Ramb_v2.0	12	14701365	2×10−5	Ramb_v2.0	12	14701365	14601365	14801365	FEC	Parasitological	US	Rambouillet, Dorper×White	Axiom 50K Ovine Genotyping Array; AgResearch Sheep Genomics 60 K SNP chip	Thorne, J.W. et al., 2023
rs401640382	SNP	Ramb_v2.0	26	23345876	1.6×10−5	Ramb_v2.0	26	23345876	23245876	23445876	FEC	Parasitological	US	Rambouillet, Dorper×White	Axiom 50K Ovine Genotyping Array; AgResearch Sheep Genomics 60 K SNP chip	Thorne, J.W. et al., 2023
rs429438214	SNP	Ramb_v2.0	11	25967278	6.28×10−6	Ramb_v2.0	11	25967278	25867278	26067278	FEC	Parasitological	US	Rambouillet, Dorper×White	Axiom 50K Ovine Genotyping Array; AgResearch Sheep Genomics 60 K SNP chip	Thorne, J.W. et al., 2023
rs424286945	SNP	Ramb_v2.0	21	33794983	8.1×10−6	Ramb_v2.0	21	33794983	33694983	33894983	FEC	Parasitological	US	Rambouillet, Dorper×White	Axiom 50K Ovine Genotyping Array; AgResearch Sheep Genomics 60 K SNP chip	Thorne, J.W. et al., 2023
rs417624219	SNP	Ramb_v2.0	12	34187202	3.87×10−5	Ramb_v2.0	12	34187202	34087202	34287202	FEC	Parasitological	US	Rambouillet, Dorper×White	Axiom 50K Ovine Genotyping Array; AgResearch Sheep Genomics 60 K SNP chip	Thorne, J.W. et al., 2023
rs429291496	SNP	Ramb_v2.0	12	34257171	4.23×10−6	Ramb_v2.0	12	34257171	34157171	34357171	FEC	Parasitological	US	Rambouillet, Dorper×White	Axiom 50K Ovine Genotyping Array; AgResearch Sheep Genomics 60 K SNP chip	Thorne, J.W. et al., 2023
rs415721024	SNP	Ramb_v2.0	21	37387654	1.27×10−5	Ramb_v2.0	21	37387654	37287654	37487654	FEC	Parasitological	US	Rambouillet, Dorper×White	Axiom 50K Ovine Genotyping Array; AgResearch Sheep Genomics 60 K SNP chip	Thorne, J.W. et al., 2023
rs422997699	SNP	Ramb_v2.0	12	39106959	3.59×10−5	Ramb_v2.0	12	39106959	39006959	39206959	FEC	Parasitological	US	Rambouillet, Dorper×White	Axiom 50K Ovine Genotyping Array; AgResearch Sheep Genomics 60 K SNP chip	Thorne, J.W. et al., 2023
rs409725836	SNP	Ramb_v2.0	23	48687824	1.39×10−6	Ramb_v2.0	23	48687824	48587824	48787824	FEC	Parasitological	US	Rambouillet, Dorper×White	Axiom 50K Ovine Genotyping Array; AgResearch Sheep Genomics 60 K SNP chip	Thorne, J.W. et al., 2023
rs410477651	SNP	Ramb_v2.0	20	49324023	1.15×10−6	Ramb_v2.0	20	49324023	49224023	49424023	FEC	Parasitological	US	Rambouillet, Dorper×White	Axiom 50K Ovine Genotyping Array; AgResearch Sheep Genomics 60 K SNP chip	Thorne, J.W. et al., 2023
rs419813974	SNP	Ramb_v2.0	19	50763869	1.26×10−5	Ramb_v2.0	19	50763869	50663869	50863869	FEC	Parasitological	US	Rambouillet, Dorper×White	Axiom 50K Ovine Genotyping Array; AgResearch Sheep Genomics 60 K SNP chip	Thorne, J.W. et al., 2023
rs405220677	SNP	Ramb_v2.0	12	60593402	1.54×10−8	Ramb_v2.0	12	60593402	60493402	60693402	FEC	Parasitological	US	Rambouillet, Dorper×White	Axiom 50K Ovine Genotyping Array; AgResearch Sheep Genomics 60 K SNP chip	Thorne, J.W. et al., 2023
rs428558490	SNP	Ramb_v2.0	3	92426733	1.44×10−5	Ramb_v2.0	3	92426733	92326733	92526733	FEC	Parasitological	US	Rambouillet, Dorper×White	Axiom 50K Ovine Genotyping Array; AgResearch Sheep Genomics 60 K SNP chip	Thorne, J.W. et al., 2023
rs424235017	SNP	Ramb_v2.0	3	134890798	1.8×10−9	Ramb_v2.0	3	134890798	134790798	134990798	FEC	Parasitological	US	Rambouillet, Dorper×White	Axiom 50K Ovine Genotyping Array; AgResearch Sheep Genomics 60 K SNP chip	Thorne, J.W. et al., 2023
rs401156132	SNP	Ramb_v2.0	3	169841077	3.38×10−7	Ramb_v2.0	3	169841077	169741077	169941077	FEC	Parasitological	US	Rambouillet, Dorper×White	Axiom 50K Ovine Genotyping Array; AgResearch Sheep Genomics 60 K SNP chip	Thorne, J.W. et al., 2023
rs404143758	SNP	Ramb_v2.0	3	216603922	1.43×10−5	Ramb_v2.0	3	216603922	216503922	216703922	FEC	Parasitological	US	Rambouillet, Dorper×White	Axiom 50K Ovine Genotyping Array; AgResearch Sheep Genomics 60 K SNP chip	Thorne, J.W. et al., 2023
rs159935395	SNP	Ramb_v2.0	3	219954194	9.88×10−7	Ramb_v2.0	3	219954194	219854194	220054194	FEC	Parasitological	US	Rambouillet, Dorper×White	Axiom 50K Ovine Genotyping Array; AgResearch Sheep Genomics 60 K SNP chip	Thorne, J.W. et al., 2023
rs415241061	SNP	Ramb_v2.0	2	246106891	6.45×10−6	Ramb_v2.0	2	246106891	246006891	246206891	FEC	Parasitological	US	Rambouillet, Dorper×White	Axiom 50K Ovine Genotyping Array; AgResearch Sheep Genomics 60 K SNP chip	Thorne, J.W. et al., 2023
rs406909457	SNP	Ramb_v2.0	7	16032244	5.59×10−6	Ramb_v2.0	7	16032244	15932244	16132244	PCV	Physiological	US	Rambouillet, Dorper×White	Axiom 50K Ovine Genotyping Array; AgResearch Sheep Genomics 60 K SNP chip	Thorne, J.W. et al., 2023
rs430428851	SNP	Ramb_v2.0	2	38404704	6.26×10−6	Ramb_v2.0	2	38404704	38304704	38504704	PCV	Physiological	US	Rambouillet, Dorper×White	Axiom 50K Ovine Genotyping Array; AgResearch Sheep Genomics 60 K SNP chip	Thorne, J.W. et al., 2023
rs422296454	SNP	Ramb_v2.0	2	49663835	5.86×10−6	Ramb_v2.0	2	49663835	49563835	49763835	PCV	Physiological	US	Rambouillet, Dorper×White	Axiom 50K Ovine Genotyping Array; AgResearch Sheep Genomics 60 K SNP chip	Thorne, J.W. et al., 2023
rs400878817	SNP	Ramb_v2.0	15	58581288	5.59×10−6	Ramb_v2.0	15	58581288	58481288	58681288	PCV	Physiological	US	Rambouillet, Dorper×White	Axiom 50K Ovine Genotyping Array; AgResearch Sheep Genomics 60 K SNP chip	Thorne, J.W. et al., 2023
rs419089993	SNP	Ramb_v2.0	1	188044970	9.28×10−6	Ramb_v2.0	1	188044970	187944970	188144970	PCV	Physiological	US	Rambouillet, Dorper×White	Axiom 50K Ovine Genotyping Array; AgResearch Sheep Genomics 60 K SNP chip	Thorne, J.W. et al., 2023
rs416881989	SNP	Ramb_v1.0	9	5046485	1.01e-08	Ramb_v2.0	9	5086300	4986300	5186300	FEC	Parasitological	US	Katahdin	Illumina 600K SNP Ovine BeadChip	Becker, G.M. et al., 2022
rs421657777	SNP	Ramb_v1.0	9	5325635	5.81e-08	Ramb_v2.0	9	5346123	5246123	5446123	FEC	Parasitological	US	Katahdin	Illumina 600K SNP Ovine BeadChip	Becker, G.M. et al., 2022
rs417380632	SNP	Ramb_v1.0	10	6660635	2.32e-07	Ramb_v2.0	10	5603025	5503025	5703025	FEC	Parasitological	US	Katahdin	Illumina 600K SNP Ovine BeadChip	Becker, G.M. et al., 2022
rs428768700	SNP	Ramb_v1.0	2	14076309	1.49e-08	Ramb_v2.0	2	13628246	13528246	13728246	FEC	Parasitological	US	Katahdin	Illumina 600K SNP Ovine BeadChip	Becker, G.M. et al., 2022
rs428768700	SNP	Ramb_v1.0	2	14076309	1.49e-08	Ramb_v2.0	2	13628246	13528246	13728246	FEC	Parasitological	US	Katahdin	Illumina 600K SNP Ovine BeadChip	Becker, G.M. et al., 2022
rs405327900	SNP	Ramb_v1.0	5	88129857	3.34e-08	Ramb_v2.0	5	81783218	81683218	81883218	FEC	Parasitological	US	Katahdin	Illumina 600K SNP Ovine BeadChip	Becker, G.M. et al., 2022
rs416102123	SNP	Ramb_v1.0	5	88144942	7.82e-08	Ramb_v2.0	5	81798304	81698304	81898304	FEC	Parasitological	US	Katahdin	Illumina 600K SNP Ovine BeadChip	Becker, G.M. et al., 2022
rs413712238	SNP	Ramb_v1.0	5	88154411	3.34e-08	Ramb_v2.0	5	81807773	81707773	81907773	FEC	Parasitological	US	Katahdin	Illumina 600K SNP Ovine BeadChip	Becker, G.M. et al., 2022
rs417983470	SNP	Ramb_v1.0	5	88160689	6.66e-08	Ramb_v2.0	5	81814051	81714051	81914051	FEC	Parasitological	US	Katahdin	Illumina 600K SNP Ovine BeadChip	Becker, G.M. et al., 2022
rs410292582	SNP	Oar_v4.0	24	3791887	0.00551	Ramb_v2.0	24	4336283	4236283	4436283	FEC	Parasitological	Uruguay	Corriedale	International Atomic Energy Agency 170 SNPs，Affymetrix Charrua custom array 507 SNP chip，Illumina Ovine SNP50 BeadChip v1 and v2, Axiom 50K Ovine Genotyping Array	Carracelas, B. et al., 2022
rs414871182	SNP	Oar_v4.0	12	6202760	0.00124	Ramb_v2.0	12	7232624	7132624	7332624	FEC	Parasitological	Uruguay	Corriedale	International Atomic Energy Agency 170 SNPs，Affymetrix Charrua custom array 507 SNP chip，Illumina Ovine SNP50 BeadChip v1 and v2, Axiom 50K Ovine Genotyping Array	Carracelas, B. et al., 2022
rs429546187	SNP	Oar_v4.0	12	24624977	0.0012	Ramb_v2.0	12	25837336	25737336	25937336	FEC	Parasitological	Uruguay	Corriedale	International Atomic Energy Agency 170 SNPs，Affymetrix Charrua custom array 507 SNP chip，Illumina Ovine SNP50 BeadChip v1 and v2, Axiom 50K Ovine Genotyping Array	Carracelas, B. et al., 2022
rs410008645	SNP	Oar_v4.0	12	24625096	0.0036	Ramb_v2.0	12	25837455	25737455	25937455	FEC	Parasitological	Uruguay	Corriedale	International Atomic Energy Agency 170 SNPs，Affymetrix Charrua custom array 507 SNP chip，Illumina Ovine SNP50 BeadChip v1 and v2, Axiom 50K Ovine Genotyping Array	Carracelas, B. et al., 2022
rs423611614	SNP	Oar_v4.0	12	24626347	0.0026	Ramb_v2.0	12	25838706	25738706	25938706	FEC	Parasitological	Uruguay	Corriedale	International Atomic Energy Agency 170 SNPs，Affymetrix Charrua custom array 507 SNP chip，Illumina Ovine SNP50 BeadChip v1 and v2, Axiom 50K Ovine Genotyping Array	Carracelas, B. et al., 2022
rs407390907	SNP	Oar_v4.0	7	32616683	0.00016	Ramb_v2.0	7	33821140	33721140	33921140	FEC	Parasitological	Uruguay	Corriedale	International Atomic Energy Agency 170 SNPs，Affymetrix Charrua custom array 507 SNP chip，Illumina Ovine SNP50 BeadChip v1 and v2, Axiom 50K Ovine Genotyping Array	Carracelas, B. et al., 2022
rs426205150	SNP	Oar_v4.0	7	33565208	2e-05	Ramb_v2.0	7	34769772	34669772	34869772	FEC	Parasitological	Uruguay	Corriedale	International Atomic Energy Agency 170 SNPs，Affymetrix Charrua custom array 507 SNP chip，Illumina Ovine SNP50 BeadChip v1 and v2, Axiom 50K Ovine Genotyping Array	Carracelas, B. et al., 2022
rs416296450	SNP	Oar_v4.0	1	40732375	0.0026	Ramb_v2.0	1	41221287	41121287	41321287	FEC	Parasitological	Uruguay	Corriedale	International Atomic Energy Agency 170 SNPs，Affymetrix Charrua custom array 507 SNP chip，Illumina Ovine SNP50 BeadChip v1 and v2, Axiom 50K Ovine Genotyping Array	Carracelas, B. et al., 2022
rs421671708	SNP	Oar_v4.0	7	44708294	8e-05	Ramb_v2.0	7	45880986	45780986	45980986	FEC	Parasitological	Uruguay	Corriedale	International Atomic Energy Agency 170 SNPs，Affymetrix Charrua custom array 507 SNP chip，Illumina Ovine SNP50 BeadChip v1 and v2, Axiom 50K Ovine Genotyping Array	Carracelas, B. et al., 2022
rs403279855	SNP	Oar_v4.0	7	45244213	2e-05	Ramb_v2.0	7	46424480	46324480	46524480	FEC	Parasitological	Uruguay	Corriedale	International Atomic Energy Agency 170 SNPs，Affymetrix Charrua custom array 507 SNP chip，Illumina Ovine SNP50 BeadChip v1 and v2, Axiom 50K Ovine Genotyping Array	Carracelas, B. et al., 2022
rs427377192	SNP	Oar_v4.0	7	45569488	0.00584	Ramb_v2.0	7	46747704	46647704	46847704	FEC	Parasitological	Uruguay	Corriedale	International Atomic Energy Agency 170 SNPs，Affymetrix Charrua custom array 507 SNP chip，Illumina Ovine SNP50 BeadChip v1 and v2, Axiom 50K Ovine Genotyping Array	Carracelas, B. et al., 2022
rs119102850	SNP	Oar_v4.0	19	48656461	0.0045	Ramb_v2.0	19	48750837	48650837	48850837	FEC	Parasitological	Uruguay	Corriedale	International Atomic Energy Agency 170 SNPs，Affymetrix Charrua custom array 507 SNP chip，Illumina Ovine SNP50 BeadChip v1 and v2, Axiom 50K Ovine Genotyping Array	Carracelas, B. et al., 2022
rs119102857	SNP	Oar_v4.0	19	48656866	0.0076	Ramb_v2.0	19	48751242	48651242	48851242	FEC	Parasitological	Uruguay	Corriedale	International Atomic Energy Agency 170 SNPs，Affymetrix Charrua custom array 507 SNP chip，Illumina Ovine SNP50 BeadChip v1 and v2, Axiom 50K Ovine Genotyping Array	Carracelas, B. et al., 2022
rs402818177	SNP	Oar_v4.0	7	82587686	0.002	Ramb_v2.0	7	83810735	83710735	83910735	FEC	Parasitological	Uruguay	Corriedale	International Atomic Energy Agency 170 SNPs，Affymetrix Charrua custom array 507 SNP chip，Illumina Ovine SNP50 BeadChip v1 and v2, Axiom 50K Ovine Genotyping Array	Carracelas, B. et al., 2022
rs412670683	SNP	Oar_v4.0	7	89202663	0.00012	Ramb_v2.0	7	90443099	90343099	90543099	FEC	Parasitological	Uruguay	Corriedale	International Atomic Energy Agency 170 SNPs，Affymetrix Charrua custom array 507 SNP chip，Illumina Ovine SNP50 BeadChip v1 and v2, Axiom 50K Ovine Genotyping Array	Carracelas, B. et al., 2022
rs159882061	SNP	Oar_v4.0	3	176291630	0.0001	Ramb_v2.0	3	177046937	176946937	177146937	FEC	Parasitological	Uruguay	Corriedale	International Atomic Energy Agency 170 SNPs，Affymetrix Charrua custom array 507 SNP chip，Illumina Ovine SNP50 BeadChip v1 and v2, Axiom 50K Ovine Genotyping Array	Carracelas, B. et al., 2022
OAR3_2166490	SNP	OAR v3.1	3	2321659	3.24e-05	Ramb_v2.0	3	2466241	2366241	2566241	FEC	Parasitological	New zealand	Romney, Coopworth, Perendale, Texel, CompRCP, CompRCPT, CompCRP	Illumina Ovine 50K BeadChip, version unknown	Pickering, N.K. et al., 2015
DU204611_391	SNP	OAR v3.1	13	5921490	9.09e-06	Ramb_v2.0	13	6249108	6149108	6349108	FEC	Parasitological	New zealand	Romney, Coopworth, Perendale, Texel, CompRCP, CompRCPT, CompCRP	Illumina Ovine 50K BeadChip, version unknown	Pickering, N.K. et al., 2015
OAR26_18919058	SNP	OAR v3.1	26	15951799	3.99e-05	Ramb_v2.0	26	16399887	16299887	16499887	FEC	Parasitological	New zealand	Romney, Coopworth, Perendale, Texel, CompRCP, CompRCPT, CompCRP	Illumina Ovine 50K BeadChip, version unknown	Pickering, N.K. et al., 2015
s12866	SNP	OAR v3.1	25	19038602	7.5e-05	Ramb_v2.0	25	18422240	18322240	18522240	FEC	Parasitological	New zealand	Romney, Coopworth, Perendale, Texel, CompRCP, CompRCPT, CompCRP	Illumina Ovine 50K BeadChip, version unknown	Pickering, N.K. et al., 2015
OAR26_21546761	SNP	OAR v3.1	26	18255713	6.33e-06	Ramb_v2.0	26	18720520	18620520	18820520	FEC	Parasitological	New zealand	Romney, Coopworth, Perendale, Texel, CompRCP, CompRCPT, CompCRP	Illumina Ovine 50K BeadChip, version unknown	Pickering, N.K. et al., 2015
OAR12_23611167	SNP	OAR v3.1	12	20519420	4.43e-05	Ramb_v2.0	12	21624879	21524879	21724879	FEC	Parasitological	New zealand	Romney, Coopworth, Perendale, Texel, CompRCP, CompRCPT, CompCRP	Illumina Ovine 50K BeadChip, version unknown	Pickering, N.K. et al., 2015
OAR26_25273391	SNP	OAR v3.1	26	21531793	8.38E-08 - 2.18E-11	Ramb_v2.0	26	21995083	21895083	22095083	FEC	Parasitological	New zealand	Romney, Coopworth, Perendale, Texel, CompRCP, CompRCPT, CompCRP	Illumina Ovine 50K BeadChip, version unknown	Pickering, N.K. et al., 2015
s53702	SNP	OAR v3.1	19	23010656	1.71e-05	Ramb_v2.0	19	23100738	23000738	23200738	FEC	Parasitological	New zealand	Romney, Coopworth, Perendale, Texel, CompRCP, CompRCPT, CompCRP	Illumina Ovine 50K BeadChip, version unknown	Pickering, N.K. et al., 2015
DU476540_529	SNP	OAR v3.1	19	25639818	8.57e-05	Ramb_v2.0	19	25738937	25638937	25838937	FEC	Parasitological	New zealand	Romney, Coopworth, Perendale, Texel, CompRCP, CompRCPT, CompCRP	Illumina Ovine 50K BeadChip, version unknown	Pickering, N.K. et al., 2015
OAR11_37440114	SNP	OAR v3.1	11	35100789	4.01E-05 - 3.32E-06	Ramb_v2.0	11	35302778	35202778	35402778	FEC	Parasitological	New zealand	Romney, Coopworth, Perendale, Texel, CompRCP, CompRCPT, CompCRP	Illumina Ovine 50K BeadChip, version unknown	Pickering, N.K. et al., 2015
OAR25_43559997	SNP	OAR v3.1	25	41241866	9.72e-05	Ramb_v2.0	25	40671493	40571493	40771493	FEC	Parasitological	New zealand	Romney, Coopworth, Perendale, Texel, CompRCP, CompRCPT, CompCRP	Illumina Ovine 50K BeadChip, version unknown	Pickering, N.K. et al., 2015
s00729	SNP	OAR v3.1	5	44873841	8.2e-05	Ramb_v2.0	5	45141868	45041868	45241868	FEC	Parasitological	New zealand	Romney, Coopworth, Perendale, Texel, CompRCP, CompRCPT, CompCRP	Illumina Ovine 50K BeadChip, version unknown	Pickering, N.K. et al., 2015
s65809	SNP	OAR v3.1	7	45194749	3.06e-06	Ramb_v2.0	7	46344591	46244591	46444591	FEC	Parasitological	New zealand	Romney, Coopworth, Perendale, Texel, CompRCP, CompRCPT, CompCRP	Illumina Ovine 50K BeadChip, version unknown	Pickering, N.K. et al., 2015
OAR7_49957523	SNP	OAR v3.1	7	45223218	1.63e-05	Ramb_v2.0	7	46373418	46273418	46473418	FEC	Parasitological	New zealand	Romney, Coopworth, Perendale, Texel, CompRCP, CompRCPT, CompCRP	Illumina Ovine 50K BeadChip, version unknown	Pickering, N.K. et al., 2015
OAR16_61003181	SNP	OAR v3.1	16	55853415	9.13E-05 - 7.96E-06	Ramb_v2.0	16	56135227	56035227	56235227	FEC	Parasitological	New zealand	Romney, Coopworth, Perendale, Texel, CompRCP, CompRCPT, CompCRP	Illumina Ovine 50K BeadChip, version unknown	Pickering, N.K. et al., 2015
s52732	SNP	OAR v3.1	12	58182486	5.78e-05	Ramb_v2.0	12	59515517	59415517	59615517	FEC	Parasitological	New zealand	Romney, Coopworth, Perendale, Texel, CompRCP, CompRCPT, CompCRP	Illumina Ovine 50K BeadChip, version unknown	Pickering, N.K. et al., 2015
OAR15_80616593	SNP	OAR v3.1	15	74407015	4.91e-05	Ramb_v2.0	15	75112330	75012330	75212330	FEC	Parasitological	New zealand	Romney, Coopworth, Perendale, Texel, CompRCP, CompRCPT, CompCRP	Illumina Ovine 50K BeadChip, version unknown	Pickering, N.K. et al., 2015
OAR15_81276710_X	SNP	OAR v3.1	15	74959029	4.9e-05	Ramb_v2.0	15	75653967	75553967	75753967	FEC	Parasitological	New zealand	Romney, Coopworth, Perendale, Texel, CompRCP, CompRCPT, CompCRP	Illumina Ovine 50K BeadChip, version unknown	Pickering, N.K. et al., 2015
OAR4_93103283	SNP	OAR v3.1	4	87683754	4.46e-05	Ramb_v2.0	4	89281008	89181008	89381008	FEC	Parasitological	New zealand	Romney, Coopworth, Perendale, Texel, CompRCP, CompRCPT, CompCRP	Illumina Ovine 50K BeadChip, version unknown	Pickering, N.K. et al., 2015
s36619	SNP	OAR v3.1	8	89869436	2.17e-05	Ramb_v2.0	8	90954477	90854477	91054477	FEC	Parasitological	New zealand	Romney, Coopworth, Perendale, Texel, CompRCP, CompRCPT, CompCRP	Illumina Ovine 50K BeadChip, version unknown	Pickering, N.K. et al., 2015
OAR4_109160452	SNP	OAR v3.1	4	102585799	1.95e-05	Ramb_v2.0	4	104243844	104143844	104343844	FEC	Parasitological	New zealand	Romney, Coopworth, Perendale, Texel, CompRCP, CompRCPT, CompCRP	Illumina Ovine 50K BeadChip, version unknown	Pickering, N.K. et al., 2015
OAR6_126775675	SNP	OAR v3.1	6	111659846	5.79e-05	Ramb_v2.0	6	113017000	112917000	113117000	FEC	Parasitological	New zealand	Romney, Coopworth, Perendale, Texel, CompRCP, CompRCPT, CompCRP	Illumina Ovine 50K BeadChip, version unknown	Pickering, N.K. et al., 2015
s22519	SNP	OAR v3.1	1	111857157	7.03e-06	Ramb_v2.0	1	113793375	113693375	113893375	FEC	Parasitological	New zealand	Romney, Coopworth, Perendale, Texel, CompRCP, CompRCPT, CompCRP	Illumina Ovine 50K BeadChip, version unknown	Pickering, N.K. et al., 2015
OAR2_138309230	SNP	OAR v3.1	2	129945082	4.77e-05	Ramb_v2.0	2	131083457	130983457	131183457	FEC	Parasitological	New zealand	Romney, Coopworth, Perendale, Texel, CompRCP, CompRCPT, CompCRP	Illumina Ovine 50K BeadChip, version unknown	Pickering, N.K. et al., 2015
OAR3_213095922_X	SNP	OAR v3.1	3	197978242	7.89E-05 - 3.62E-05	Ramb_v2.0	3	198769495	198669495	198869495	FEC	Parasitological	New zealand	Romney, Coopworth, Perendale, Texel, CompRCP, CompRCPT, CompCRP	Illumina Ovine 50K BeadChip, version unknown	Pickering, N.K. et al., 2015
s21640.1	SNP	Oar v3.1	25	13152201	9.09E−05	Ramb_v2.0	25	12568510	12468510	12668510	IgA	Immunological traits	Spain	Spanish Churra	Illumina Ovine 50K BeadChip, version unknown	Atlija, M. et al., 2016
s56461.1	SNP	Oar v3.1	10	17012728	1.51E−05	Ramb_v2.0	10	17023800	16923800	17123800	IgA	Immunological traits	Spain	Spanish Churra	Illumina Ovine 50K BeadChip, version unknown	Atlija, M. et al., 2016
OAR14_21336208.1	SNP	Oar v3.1	14	20773096	6.75E−05	Ramb_v2.0	14	20790860	20690860	20890860	IgA	Immunological traits	Spain	Spanish Churra	Illumina Ovine 50K BeadChip, version unknown	Atlija, M. et al., 2016
OAR10_23921485.1	SNP	Oar v3.1	10	24187107	2.63E−05	Ramb_v2.0	10	24244242	24144242	24344242	IgA	Immunological traits	Spain	Spanish Churra	Illumina Ovine 50K BeadChip, version unknown	Atlija, M. et al., 2016
s75729.1	SNP	Oar v3.1	15	24870677	8.33E−06	Ramb_v2.0	15	25118906	25018906	25218906	IgA	Immunological traits	Spain	Spanish Churra	Illumina Ovine 50K BeadChip, version unknown	Atlija, M. et al., 2016
s61799.1	SNP	Oar v3.1	10	30924195	5.41E−05	Ramb_v2.0	10	30968456	30868456	31068456	IgA	Immunological traits	Spain	Spanish Churra	Illumina Ovine 50K BeadChip, version unknown	Atlija, M. et al., 2016
DU232778_232.1	SNP	Oar v3.1	11	32492623	3.74E−05	Ramb_v2.0	11	32698295	32598295	32798295	IgA	Immunological traits	Spain	Spanish Churra	Illumina Ovine 50K BeadChip, version unknown	Atlija, M. et al., 2016
OAR8_53084022.1	SNP	Oar v3.1	8	49525147	2.04E−05	Ramb_v2.0	8	49767484	49667484	49867484	IgA	Immunological traits	Spain	Spanish Churra	Illumina Ovine 50K BeadChip, version unknown	Atlija, M. et al., 2016
s68938.1	SNP	Oar v3.1	12	61866746	1.28E−06	Ramb_v2.0	12	63205624	63105624	63305624	IgA	Immunological traits	Spain	Spanish Churra	Illumina Ovine 50K BeadChip, version unknown	Atlija, M. et al., 2016
s42819.1	SNP	Oar v3.1	8	72402305	3.77E−05	Ramb_v2.0	8	72644142	72544142	72744142	IgA	Immunological traits	Spain	Spanish Churra	Illumina Ovine 50K BeadChip, version unknown	Atlija, M. et al., 2016
s66676.1	SNP	Oar_v4.0	2	6528774	2.14E-07	Ramb_v2.0	2	6559763	6459763	6659763	FEC	Parasitological	Italy	Massese	Illumina Ovine 50 K BeadChip, version unknown	Persichilli, C. et al., 2025
OAR1_6531315.1	SNP	Oar_v4.0	1	7061585	2.36E-06	Ramb_v2.0	1	7279666	7179666	7379666	FEC	Parasitological	Italy	Comisana	Illumina Ovine 50 K BeadChip, version unknown	Persichilli, C. et al., 2025
OAR11_12942561.1	SNP	Oar_v4.0	11	13047042	2.30E-06	Ramb_v2.0	11	13196131	13096131	13296131	FEC	Parasitological	Italy	Massese	Illumina Ovine 50 K BeadChip, version unknown	Persichilli, C. et al., 2025
s31572.1	SNP	Oar_v4.0	20	13221760	8.44E-06	Ramb_v2.0	20	13258965	13158965	13358965	FEC	Parasitological	Italy	Comisana	Illumina Ovine 50 K BeadChip, version unknown	Persichilli, C. et al., 2025
OAR25_23347213.1	SNP	Oar_v4.0	25	22268662	5.12E-06	Ramb_v2.0	25	21780015	21680015	21880015	FEC	Parasitological	Italy	Massese	Illumina Ovine 50 K BeadChip, version unknown	Persichilli, C. et al., 2025
OAR24_25538529.1	SNP	Oar_v4.0	24	23407842	3.76E-06	Ramb_v2.0	24	23936081	23836081	24036081	FEC	Parasitological	Italy	Massese	Illumina Ovine 50 K BeadChip, version unknown	Persichilli, C. et al., 2025
OAR19_26412392_X.1	SNP	Oar_v4.0	19	24981820	4.19E-06	Ramb_v2.0	19	25061325	24961325	25161325	FEC	Parasitological	Italy	Massese	Illumina Ovine 50 K BeadChip, version unknown	Persichilli, C. et al., 2025
OAR4_29916220.1	SNP	Oar_v4.0	4	28431617	1.88E-06	Ramb_v2.0	4	29362973	29262973	29462973	FEC	Parasitological	Italy	Comisana	Illumina Ovine 50 K BeadChip, version unknown	Persichilli, C. et al., 2025
OAR24_31544557.1	SNP	Oar_v4.0	24	28868897	2.37E-06	Ramb_v2.0	24	29435996	29335996	29535996	FEC	Parasitological	Italy	Comisana	Illumina Ovine 50 K BeadChip, version unknown	Persichilli, C. et al., 2025
OAR4_32499509.1	SNP	Oar_v4.0	4	30914971	5.12E-06	Ramb_v2.0	4	31859433	31759433	31959433	FEC	Parasitological	Italy	Massese	Illumina Ovine 50 K BeadChip, version unknown	Persichilli, C. et al., 2025
OAR6_35458562.1	SNP	Oar_v4.0	6	31350239	1.34E-05	Ramb_v2.0	6	32071830	31971830	32171830	FEC	Parasitological	Italy	Comisana	Illumina Ovine 50 K BeadChip, version unknown	Persichilli, C. et al., 2025
s13817.1	SNP	Oar_v4.0	2	42295603	8.64E-06	Ramb_v2.0	2	42471034	42371034	42571034	FEC	Parasitological	Italy	Comisana	Illumina Ovine 50 K BeadChip, version unknown	Persichilli, C. et al., 2025
OAR9_55269973.1	SNP	Oar_v4.0	9	52665449	1.90E-06	Ramb_v2.0	9	52951310	52851310	53051310	FEC	Parasitological	Italy	Massese	Illumina Ovine 50 K BeadChip, version unknown	Persichilli, C. et al., 2025
OAR13_57705920.1	SNP	Oar_v4.0	13	52923783	6.57E-06	Ramb_v2.0	13	53386192	53286192	53486192	FEC	Parasitological	Italy	Comisana	Illumina Ovine 50 K BeadChip, version unknown	Persichilli, C. et al., 2025
s16241.1	SNP	Oar_v4.0	13	54251020	2.55E-06	Ramb_v2.0	13	54723733	54623733	54823733	FEC	Parasitological	Italy	Comisana	Illumina Ovine 50 K BeadChip, version unknown	Persichilli, C. et al., 2025
s66255.1	SNP	Oar_v4.0	10	69362087	1.88E-05	Ramb_v2.0	10	69503588	69403588	69603588	FEC	Parasitological	Italy	Comisana	Illumina Ovine 50 K BeadChip, version unknown	Persichilli, C. et al., 2025
OAR7_82880105.1	SNP	Oar_v4.0	7	75753022	2.94E-07	Ramb_v2.0	7	76982744	76882744	77082744	FEC	Parasitological	Italy	Massese	Illumina Ovine 50 K BeadChip, version unknown	Persichilli, C. et al., 2025
OAR2_215241186.1	SNP	Oar_v4.0	2	203433172	9.57E-07	Ramb_v2.0	2	204513245	204413245	204613245	FEC	Parasitological	Italy	Massese	Illumina Ovine 50 K BeadChip, version unknown	Persichilli, C. et al., 2025
OAR2_215711808.1	SNP	Oar_v4.0	2	203869407	4.34E-06	Ramb_v2.0	2	204951518	204851518	205051518	FEC	Parasitological	Italy	Massese	Illumina Ovine 50 K BeadChip, version unknown	Persichilli, C. et al., 2025
OAR20_33522555.1	SNP	Oar_v3.1	20	30534971	6.91×10-6	Ramb_v2.0	20	30594713	30494713	30694713	IFN-c(PWM)	Immunological traits	UK	Scottish Blackface	Illumina OvineSNP15k BeadChip; Illumina Ovine 50 K BeadChip, version unknown; Illumina Ovine 600k SNP BeadChip panel	Pacheco, A. et al., 2024
s67322.1	SNP	Oar_v3.1	20	24425338	1.75×10-5	Ramb_v2.0	20	24309492	24209492	24409492	IgA	Immunological traits	UK	Scottish Blackface	Illumina OvineSNP15k BeadChip; Illumina Ovine 50 K BeadChip, version unknown; Illumina Ovine 600k SNP BeadChip panel	Pacheco, A. et al., 2024
OAR2_26992982.1	SNP	Oar_v3.1	2	26058151	1.67×10-5	Ramb_v2.0	2	26217282	26117282	26317282	IgA	Immunological traits	UK	Scottish Blackface	Illumina OvineSNP15k BeadChip; Illumina Ovine 50 K BeadChip, version unknown; Illumina Ovine 600k SNP BeadChip panel	Pacheco, A. et al., 2024
s67484.1	SNP	Oar_v3.1	3	59634347	3.48×10-6	Ramb_v2.0	3	59764063	59664063	59864063	IgA	Immunological traits	UK	Scottish Blackface	Illumina OvineSNP15k BeadChip; Illumina Ovine 50 K BeadChip, version unknown; Illumina Ovine 600k SNP BeadChip panel	Pacheco, A. et al., 2024
s52366.1	SNP	Oar_v3.1	14	62552503	4.51×10-6	Ramb_v2.0	14	66296568	66196568	66396568	IgA	Immunological traits	UK	Scottish Blackface	Illumina OvineSNP15k BeadChip; Illumina Ovine 50 K BeadChip, version unknown; Illumina Ovine 600k SNP BeadChip panel	Pacheco, A. et al., 2024
s08970.1	SNP	Oar_v3.1	18	68450168	4.49×10-11	Ramb_v2.0	18	67576962	67476962	67676962	IgA	Immunological traits	UK	Scottish Blackface	Illumina OvineSNP15k BeadChip; Illumina Ovine 50 K BeadChip, version unknown; Illumina Ovine 600k SNP BeadChip panel	Pacheco, A. et al., 2024
OAR1_106406464.1	SNP	Oar_v3.1	1	99129941	1.06×10-5	Ramb_v2.0	1	100218480	100118480	100318480	IgA	Immunological traits	UK	Scottish Blackface	Illumina OvineSNP15k BeadChip; Illumina Ovine 50 K BeadChip, version unknown; Illumina Ovine 600k SNP BeadChip panel	Pacheco, A. et al., 2024
OAR2_252448674.1	SNP	Oar_v3.1	2	239031909	1.06×10-5	Ramb_v2.0	2	239890461	239790461	239990461	IL-10(T-ci)	Immunological traits	UK	Scottish Blackface	Illumina OvineSNP15k BeadChip; Illumina Ovine 50 K BeadChip, version unknown; Illumina Ovine 600k SNP BeadChip panel	Pacheco, A. et al., 2024
OAR14_14894096.1	SNP	Oar_v3.1	14	14691342	8.17×10-6	Ramb_v2.0	14	14714969	14614969	14814969	IL-4(PWM)	Immunological traits	UK	Scottish Blackface	Illumina OvineSNP15k BeadChip; Illumina Ovine 50 K BeadChip, version unknown; Illumina Ovine 600k SNP BeadChip panel	Pacheco, A. et al., 2024
OAR25_30051833.1	SNP	Oar_v3.1	25	28730885	9.09×10-6	Ramb_v2.0	25	28096625	27996625	28196625	IL-4(PWM)	Immunological traits	UK	Scottish Blackface	Illumina OvineSNP15k BeadChip; Illumina Ovine 50 K BeadChip, version unknown; Illumina Ovine 600k SNP BeadChip panel	Pacheco, A. et al., 2024
s15560.1	SNP	Oar_v3.1	14	47964362	3.11×10-6	Ramb_v2.0	14	48155617	48055617	48255617	FEC	Parasitological	UK	Scottish Blackface	Illumina OvineSNP15k BeadChip; Illumina Ovine 50 K BeadChip, version unknown; Illumina Ovine 600k SNP BeadChip panel	Pacheco, A. et al., 2024
OAR7_53177511.1	SNP	Oar_v3.1	7	48116542	8.91×10-6	Ramb_v2.0	7	49262999	49162999	49362999	FEC	Parasitological	UK	Scottish Blackface	Illumina OvineSNP15k BeadChip; Illumina Ovine 50 K BeadChip, version unknown; Illumina Ovine 600k SNP BeadChip panel	Pacheco, A. et al., 2024
OAR1_197073884.1	SNP	Oar_v3.1	1	182705596	1.52×10-5	Ramb_v2.0	1	185268665	185168665	185368665	FEC	Parasitological	UK	Scottish Blackface	Illumina OvineSNP15k BeadChip; Illumina Ovine 50 K BeadChip, version unknown; Illumina Ovine 600k SNP BeadChip panel	Pacheco, A. et al., 2024
OAR3_220227474.1	SNP	Oar_v3.1	3	204319907	5.31×10-6	Ramb_v2.0	3	205201311	205101311	205301311	FEC	Parasitological	UK	Scottish Blackface	Illumina OvineSNP15k BeadChip; Illumina Ovine 50 K BeadChip, version unknown; Illumina Ovine 600k SNP BeadChip panel	Pacheco, A. et al., 2024
OAR22_20459522.1	SNP	Oar_v3.1	22	16596984	1.16×10-5	Ramb_v2.0	fail	fail	#VALUE!	#VALUE!	DAG	Physiological	UK	Scottish Blackface	Illumina OvineSNP15k BeadChip; Illumina Ovine 50 K BeadChip, version unknown; Illumina Ovine 600k SNP BeadChip panel	Pacheco, A. et al., 2024
——	CNV	OAR v3.1, Oar v4.0	10	71193771	6.9E-4	Ramb_v2.0		fail	#VALUE!	#VALUE!	FEC	Parasitological	US	Florida Native	GGP Ovine 50K SNP chip	Estrada-Reyes, Z.M. et al., 2022
——	CNV	OAR v3.1, Oar v4.0	10	71264685	6.89E-4	Ramb_v2.0		fail	#VALUE!	#VALUE!	FEC	Parasitological	US	Florida Native	GGP Ovine 50K SNP chip	Estrada-Reyes, Z.M. et al., 2022
——	CNV	OAR v3.1, Oar v4.0	10	71264685	6.89E-4	Ramb_v2.0		fail	#VALUE!	#VALUE!	FEC	Parasitological	US	Florida Native	GGP Ovine 50K SNP chip	Estrada-Reyes, Z.M. et al., 2022
——	CNV	OAR v3.1, Oar v4.0	26	5600812	5.7E-4	Ramb_v2.0		fail	#VALUE!	#VALUE!	FEC	Parasitological	US	Florida Native	GGP Ovine 50K SNP chip	Estrada-Reyes, Z.M. et al., 2022
——	CNV	OAR v3.1, Oar v4.0	26	10633898	5.5E-4	Ramb_v2.0		fail	#VALUE!	#VALUE!	FEC	Parasitological	US	Florida Native	GGP Ovine 50K SNP chip	Estrada-Reyes, Z.M. et al., 2022
——	CNV	OAR v3.1, Oar v4.0	4	114722181	9.2E-18	Ramb_v2.0		fail	#VALUE!	#VALUE!	PCV	Physiological	US	Florida Native	GGP Ovine 50K SNP chip	Estrada-Reyes, Z.M. et al., 2022
——	CNV	OAR v3.1, Oar v4.0	4	54630	2.3E-7	Ramb_v2.0		fail	#VALUE!	#VALUE!	PCV	Physiological	US	Florida Native	GGP Ovine 50K SNP chip	Estrada-Reyes, Z.M. et al., 2022
——	CNV	OAR v3.1, Oar v4.0	10	71082310	8.9E-7	Ramb_v2.0		fail	#VALUE!	#VALUE!	PCV	Physiological	US	Florida Native	GGP Ovine 50K SNP chip	Estrada-Reyes, Z.M. et al., 2022
——	CNV	OAR v3.1, Oar v4.0	10	71168171	5.6E-5	Ramb_v2.0		fail	#VALUE!	#VALUE!	PCV	Physiological	US	Florida Native	GGP Ovine 50K SNP chip	Estrada-Reyes, Z.M. et al., 2022
——	CNV	OAR v3.1, Oar v4.0	10	71168220	9.1E-5	Ramb_v2.0		fail	#VALUE!	#VALUE!	PCV	Physiological	US	Florida Native	GGP Ovine 50K SNP chip	Estrada-Reyes, Z.M. et al., 2022
——	CNV	OAR v3.1, Oar v4.0	10	70905390	5.9E-4	Ramb_v2.0		fail	#VALUE!	#VALUE!	PCV	Physiological	US	Florida Native	GGP Ovine 50K SNP chip	Estrada-Reyes, Z.M. et al., 2022
——	CNV	OAR v3.1, Oar v4.0	12	25228638	3.7E-14	Ramb_v2.0		fail	#VALUE!	#VALUE!	PCV	Physiological	US	Florida Native	GGP Ovine 50K SNP chip	Estrada-Reyes, Z.M. et al., 2022
——	CNV	OAR v3.1, Oar v4.0	17	4832850	1.8E-24	Ramb_v2.0		fail	#VALUE!	#VALUE!	PCV	Physiological	US	Florida Native	GGP Ovine 50K SNP chip	Estrada-Reyes, Z.M. et al., 2022
——	CNV	OAR v3.1, Oar v4.0	17	4832878	1.3E-11	Ramb_v2.0		fail	#VALUE!	#VALUE!	PCV	Physiological	US	Florida Native	GGP Ovine 50K SNP chip	Estrada-Reyes, Z.M. et al., 2022
rs421630816	SNP	unknown	2	110875234	6.7×10−8	Ramb_v2.0	fail	fail	#VALUE!	#VALUE!	FEC	Parasitological	Australia	Merino, Poll Dorset, Suffolk, White Suffolk, White Dorper, Border Leicester, and crossed	Illumina Ovine 50 K BeadChip, version unknown; 600k Ovine Infinium® HD SNP BeadChip panel (International Sheep Genomic Consortium and FarmIQ Project NZ)	Al Kalaldeh, M. et al., 2019
rs424521894	SNP	unknown	2	107301187	8.6×10−8	Ramb_v2.0	fail	fail	#VALUE!	#VALUE!	FEC	Parasitological	Australia	Merino, Poll Dorset, Suffolk, White Suffolk, White Dorper, Border Leicester, and crossed	Illumina Ovine 50 K BeadChip, version unknown; 600k Ovine Infinium® HD SNP BeadChip panel (International Sheep Genomic Consortium and FarmIQ Project NZ)	Al Kalaldeh, M. et al., 2019
rs413835864	SNP	unknown	2	107458856	1.1×10−7	Ramb_v2.0	fail	fail	#VALUE!	#VALUE!	FEC	Parasitological	Australia	Merino, Poll Dorset, Suffolk, White Suffolk, White Dorper, Border Leicester, and crossed	Illumina Ovine 50 K BeadChip, version unknown; 600k Ovine Infinium® HD SNP BeadChip panel (International Sheep Genomic Consortium and FarmIQ Project NZ)	Al Kalaldeh, M. et al., 2019
——	SNP	Oar_v4.0	24	33935613	4.62381e-05	Ramb_v2.0	24	34491158	34391158	34591158	Immune （BC）	Immunological traits	US	Florida Native	DNA Capture Sequencing for 100 genes	Estrada-Reyes, Z.M. et al., 2019
——	SNP	Oar_v4.0	2	127200458	0.000205589	Ramb_v2.0	2	128331371	128231371	128431371	Immune （EC）	Immunological traits	US	Florida Native	DNA Capture Sequencing for 100 genes	Estrada-Reyes, Z.M. et al., 2019
——	SNP	Oar_v4.0	2	14799731	8.05378e-05	Ramb_v2.0	fail	fail	#VALUE!	#VALUE!	Immune （EC）	Immunological traits	US	Florida Native	DNA Capture Sequencing for 100 genes	Estrada-Reyes, Z.M. et al., 2019
——	SNP	Oar_v4.0	20	26766451	0.000214783	Ramb_v2.0	20	26798548	26698548	26898548	Immune （NEU）	Immunological traits	US	Florida Native	DNA Capture Sequencing for 100 genes	Estrada-Reyes, Z.M. et al., 2019
——	SNP	Oar_v4.0	6	90454870	0.000155239	Ramb_v2.0	6	91638577	91538577	91738577	Immune （NEU）	Immunological traits	US	Florida Native	DNA Capture Sequencing for 100 genes	Estrada-Reyes, Z.M. et al., 2019
——	SNP	Oar_v4.0	6	49768053	1.65577e-05	Ramb_v2.0	6	50570031	50470031	50670031	Immune （WBC）	Immunological traits	US	Florida Native	DNA Capture Sequencing for 100 genes	Estrada-Reyes, Z.M. et al., 2019
——	SNP	Oar_v4.0	6	49768057	0.000245471	Ramb_v2.0	6	50570035	50470035	50670035	Immune （WBC）	Immunological traits	US	Florida Native	DNA Capture Sequencing for 100 genes	Estrada-Reyes, Z.M. et al., 2019
——	SNP	Oar_v4.0	15	55310748	0.000100231	Ramb_v2.0	15	56023419	55923419	56123419	Immune （WBC）	Immunological traits	US	Florida Native	DNA Capture Sequencing for 100 genes	Estrada-Reyes, Z.M. et al., 2019
——	SNP	Oar_v4.0	3	162039038	0.000380189	Ramb_v2.0	3	162518561	162418561	162618561	Immune （WBC）	Immunological traits	US	Florida Native	DNA Capture Sequencing for 100 genes	Estrada-Reyes, Z.M. et al., 2019
——	SNP	Oar_v4.0	6	15681195	9.7949e-05	Ramb_v2.0	6	15989129	15889129	16089129	FEC	Parasitological	US	Florida Native	DNA Capture Sequencing for 100 genes	Estrada-Reyes, Z.M. et al., 2019
——	SNP	Oar_v4.0	11	41860577	8.87156e-05	Ramb_v2.0	11	42161972	42061972	42261972	FEC	Parasitological	US	Florida Native	DNA Capture Sequencing for 100 genes	Estrada-Reyes, Z.M. et al., 2019
——	SNP	Oar_v4.0	15	55310482	0.000168655	Ramb_v2.0	15	56023153	55923153	56123153	FEC	Parasitological	US	Florida Native	DNA Capture Sequencing for 100 genes	Estrada-Reyes, Z.M. et al., 2019
——	SNP	Oar_v4.0	2	127159353	7.7983e-05	Ramb_v2.0	2	128289943	128189943	128389943	FEC	Parasitological	US	Florida Native	DNA Capture Sequencing for 100 genes	Estrada-Reyes, Z.M. et al., 2019
——	SNP	Oar_v4.0	3	180166632	8.60994e-05	Ramb_v2.0	3	181192163	181092163	181292163	FEC	Parasitological	US	Florida Native	DNA Capture Sequencing for 100 genes	Estrada-Reyes, Z.M. et al., 2019
——	SNP	Oar_v4.0	3	180167554	0.000294442	Ramb_v2.0	3	181193085	181093085	181293085	FEC	Parasitological	US	Florida Native	DNA Capture Sequencing for 100 genes	Estrada-Reyes, Z.M. et al., 2019
——	SNP	Oar_v4.0	7	73930804	0.000294442	Ramb_v2.0	7	75144661	75044661	75244661	FAMACHA	Physiological	US	Florida Native	DNA Capture Sequencing for 100 genes	Estrada-Reyes, Z.M. et al., 2019
——	SNP	Oar_v4.0	3	180148777	0.000242103	Ramb_v2.0	3	181174315	181074315	181274315	FAMACHA	Physiological	US	Florida Native	DNA Capture Sequencing for 100 genes	Estrada-Reyes, Z.M. et al., 2019
——	SNP	Oar_v4.0	18	26116868	2.76694e-05	Ramb_v2.0	18	24905450	24805450	25005450	PCV	Physiological	US	Florida Native	DNA Capture Sequencing for 100 genes	Estrada-Reyes, Z.M. et al., 2019
——	SNP	Oar_v4.0	18	26116868	0.000273527	Ramb_v2.0	18	24905450	24805450	25005450	PCV	Physiological	US	Florida Native	DNA Capture Sequencing for 100 genes	Estrada-Reyes, Z.M. et al., 2019
