# Supplementary material for: Candidate Genes of Gastrointestinal Nematode Resistance Traits in Sheep: A Systematic Review of GWASs and Gene Prioritization Analysis
Source: Genes (Basel). 2025 Sep 28;16(10):1151. doi: 10.3390/genes16101151 (PMC12564242; doi:10.3390/genes16101151)
Supplement: Supplementary file 1 [file genes-16-01151-s001.zip › Table S3.Genomic region information extracted from the included study and lift over conversion results.xlsx]

## Sheet: Sheet1
Variant type	Original ref genome	chr	Position	P-value	New ref genome	chr	Position	Trait	Trait type	Country	Breed	Variant detection method	Sourch research
Genomic regions	Unknown	2	18444719-26734312	——	Ramb_v2.0	fail	fail	FEC, FAM, and PCV, not specified in detail.	——	Brazil	Santa Inês	Illumina Ovine SNP12k BeadChip，Illumina Ovine SNP50K BeadChip, version unknown	Berton, M.P. et al., 2022
Genomic regions	Unknown	4	21500099-34837386	——	Ramb_v2.0	fail	fail	FEC, FAM, and PCV, not specified in detail.	——	Brazil	Santa Inês	Illumina Ovine SNP12k BeadChip，Illumina Ovine SNP50K BeadChip, version unknown	Berton, M.P. et al., 2022
Genomic regions	Unknown	4	77623066-98588097	——	Ramb_v2.0	fail	fail	FEC, FAM, and PCV, not specified in detail.	——	Brazil	Santa Inês	Illumina Ovine SNP12k BeadChip，Illumina Ovine SNP50K BeadChip, version unknown	Berton, M.P. et al., 2022
Genomic regions	Unknown	7	85434010-95195218	——	Ramb_v2.0	fail	fail	FEC, FAM, and PCV, not specified in detail.	——	Brazil	Santa Inês	Illumina Ovine SNP12k BeadChip，Illumina Ovine SNP50K BeadChip, version unknown	Berton, M.P. et al., 2022
Genomic regions	Unknown	12	25846778-41567215	——	Ramb_v2.0	fail	fail	FEC, FAM, and PCV, not specified in detail.	——	Brazil	Santa Inês	Illumina Ovine SNP12k BeadChip，Illumina Ovine SNP50K BeadChip, version unknown	Berton, M.P. et al., 2022
Genomic regions	Unknown	22	28491488-56246998	——	Ramb_v2.0	fail	fail	FEC, FAM, and PCV, not specified in detail.	——	Brazil	Santa Inês	Illumina Ovine SNP12k BeadChip，Illumina Ovine SNP50K BeadChip, version unknown	Berton, M.P. et al., 2022
Genomic regions	OAR v3.1	1	115,934,737-116,254,820	——	Ramb_v2.0	fail	fail	FEC	Parasitological	Tunisia	Tunisian sheep	Illumina 600K SNP Ovine BeadChip	Ahbara, A.M. et al., 2021
Genomic regions	OAR v3.1	1	188,643,068-188,643,068	——	Ramb_v2.0	fail	fail	FEC	Parasitological	Tunisia	Tunisian sheep	Illumina 600K SNP Ovine BeadChip	Ahbara, A.M. et al., 2021
Genomic regions	OAR v3.1	2	115,482,173-115,484,311	——	Ramb_v2.0	2	116608378-116610519	FEC	Parasitological	Tunisia	Tunisian sheep	Illumina 600K SNP Ovine BeadChip	Ahbara, A.M. et al., 2021
Genomic regions	OAR v3.1	2	219,142,282-219,594,617	——	Ramb_v2.0	2	220165942-220617177	FEC	Parasitological	Tunisia	Tunisian sheep	Illumina 600K SNP Ovine BeadChip	Ahbara, A.M. et al., 2021
Genomic regions	OAR v3.1	3	109,370,464-110,015,860	——	Ramb_v2.0	fail	fail	FEC	Parasitological	Tunisia	Tunisian sheep	Illumina 600K SNP Ovine BeadChip	Ahbara, A.M. et al., 2021
Genomic regions	OAR v3.1	3	183,089,260-183,089,260	——	Ramb_v2.0	fail	fail	FEC	Parasitological	Tunisia	Tunisian sheep	Illumina 600K SNP Ovine BeadChip	Ahbara, A.M. et al., 2021
Genomic regions	OAR v3.1	4	35,633,277-35,680,007	——	Ramb_v2.0	4	37068556-37115134	FEC	Parasitological	Tunisia	Tunisian sheep	Illumina 600K SNP Ovine BeadChip	Ahbara, A.M. et al., 2021
Genomic regions	OAR v3.1	5	18,738,106-19,307,665	——	Ramb_v2.0	5	18969933-19549589	FEC	Parasitological	Tunisia	Tunisian sheep	Illumina 600K SNP Ovine BeadChip	Ahbara, A.M. et al., 2021
Genomic regions	OAR v3.1	5	49,789,923-49,930,854	——	Ramb_v2.0	5	50072783-50209382	FEC	Parasitological	Tunisia	Tunisian sheep	Illumina 600K SNP Ovine BeadChip	Ahbara, A.M. et al., 2021
Genomic regions	OAR v3.1	5	75,779,568-76,035,485	——	Ramb_v2.0	5	76035222-76290901	FEC	Parasitological	Tunisia	Tunisian sheep	Illumina 600K SNP Ovine BeadChip	Ahbara, A.M. et al., 2021
Genomic regions	OAR v3.1	6	36,519,290-36,522,278	——	Ramb_v2.0	6	37237143-37240079	FEC	Parasitological	Tunisia	Tunisian sheep	Illumina 600K SNP Ovine BeadChip	Ahbara, A.M. et al., 2021
Genomic regions	OAR v3.1	10	7,142,235-7,746,939	——	Ramb_v2.0	fail	fail	FEC	Parasitological	Tunisia	Tunisian sheep	Illumina 600K SNP Ovine BeadChip	Ahbara, A.M. et al., 2021
Genomic regions	OAR v3.1	10	18,948,900-19,169,123	——	Ramb_v2.0	10	18970064-19188684	FEC	Parasitological	Tunisia	Tunisian sheep	Illumina 600K SNP Ovine BeadChip	Ahbara, A.M. et al., 2021
Genomic regions	OAR v3.1	10	37,089,571-37,098,832	——	Ramb_v2.0	10	37136101-37145370	FEC	Parasitological	Tunisia	Tunisian sheep	Illumina 600K SNP Ovine BeadChip	Ahbara, A.M. et al., 2021
Genomic regions	OAR v3.1	11	61,796,516-61,834,196	——	Ramb_v2.0	11	62089628-62127739	FEC	Parasitological	Tunisia	Tunisian sheep	Illumina 600K SNP Ovine BeadChip	Ahbara, A.M. et al., 2021
Genomic regions	OAR v3.1	12	42,716,463-43,245,332	——	Ramb_v2.0	12	43955612-44486360	FEC	Parasitological	Tunisia	Tunisian sheep	Illumina 600K SNP Ovine BeadChip	Ahbara, A.M. et al., 2021
Genomic regions	OAR v3.1	13	45,726,347-45,826,963	——	Ramb_v2.0	13	46158071-46259052	FEC	Parasitological	Tunisia	Tunisian sheep	Illumina 600K SNP Ovine BeadChip	Ahbara, A.M. et al., 2021
Genomic regions	OAR v3.1	13	47,967,869-48,015,537	——	Ramb_v2.0	fail	fail	FEC	Parasitological	Tunisia	Tunisian sheep	Illumina 600K SNP Ovine BeadChip	Ahbara, A.M. et al., 2021
Genomic regions	OAR v3.1	14	35,198,362-35,891,080	——	Ramb_v2.0	14	35422744-36112477	FEC	Parasitological	Tunisia	Tunisian sheep	Illumina 600K SNP Ovine BeadChip	Ahbara, A.M. et al., 2021
Genomic regions	OAR v3.1	15	3,323,204-3,916,206	——	Ramb_v2.0	fail	fail	FEC	Parasitological	Tunisia	Tunisian sheep	Illumina 600K SNP Ovine BeadChip	Ahbara, A.M. et al., 2021
Genomic regions	OAR v3.1	17	61,855,700-61,872,737	——	Ramb_v2.0	fail	fail	FEC	Parasitological	Tunisia	Tunisian sheep	Illumina 600K SNP Ovine BeadChip	Ahbara, A.M. et al., 2021
Genomic regions	OAR v3.1	17	61,944,419-61,970,285	——	Ramb_v2.0	17	62453467-62479248	FEC	Parasitological	Tunisia	Tunisian sheep	Illumina 600K SNP Ovine BeadChip	Ahbara, A.M. et al., 2021
Genomic regions	OAR v3.1	17	61,990,418-62,003,285	——	Ramb_v2.0	17	62499400-62512384	FEC	Parasitological	Tunisia	Tunisian sheep	Illumina 600K SNP Ovine BeadChip	Ahbara, A.M. et al., 2021
Genomic regions	OAR v3.1	6	35,429,074–35,554,875	——	Ramb_v2.0	6	36136589-36262622	FEC	Parasitological	Uruguay	Australian Merino	GeneSeek® Genomic Profiler™ (43,705 SNPs) BeadChip	Vera, B. et al., 2024
Genomic regions	OAR v3.1	6	37,072,532–37,134,706	——	Ramb_v2.0	fail	fail	FEC	Parasitological	Uruguay	Australian Merino	GeneSeek® Genomic Profiler™ (43,705 SNPs) BeadChip	Vera, B. et al., 2024
Genomic regions	OAR v3.1	11	26,119,722–26,407,016	——	Ramb_v2.0	11	26379196-26667692	FEC	Parasitological	Uruguay	Australian Merino	GeneSeek® Genomic Profiler™ (43,705 SNPs) BeadChip	Vera, B. et al., 2024
Genomic regions	OAR v3.1	11	27,002,322–27,807,356	——	Ramb_v2.0	11	27262154-28062073	FEC	Parasitological	Uruguay	Australian Merino	GeneSeek® Genomic Profiler™ (43,705 SNPs) BeadChip	Vera, B. et al., 2024
Genomic regions	OAR v3.1	25	21,324,145–22,654,093	——	Ramb_v2.0	25	20796935-20797015	FEC	Parasitological	Uruguay	Australian Merino	GeneSeek® Genomic Profiler™ (43,705 SNPs) BeadChip	Vera, B. et al., 2024
Genomic regions	OAR v3.1	11	25,298,833–25,633,178	——	Ramb_v2.0	11	25562519-25896441	FEC	Parasitological	Uruguay	Australian Merino	GeneSeek® Genomic Profiler™ (43,705 SNPs) BeadChip	Vera, B. et al., 2024
Genomic regions	OAR v3.1	6	36,066,911–36,197,551	——	Ramb_v2.0	6	36779830-36909270	FEC	Parasitological	Uruguay	Australian Merino	GeneSeek® Genomic Profiler™ (43,705 SNPs) BeadChip	Vera, B. et al., 2024
Genomic regions	OAR v3.1	21	42,654,067–42,734,621	——	Ramb_v2.0	21	39787846-39868656	FEC	Parasitological	Uruguay	Australian Merino	GeneSeek® Genomic Profiler™ (43,705 SNPs) BeadChip	Vera, B. et al., 2024
Genomic regions	OAR v3.1	2	112,528,931–113,355,547	——	Ramb_v2.0	2	113621752-114452088	FEC	Parasitological	Uruguay	Australian Merino	GeneSeek® Genomic Profiler™ (43,705 SNPs) BeadChip	Vera, B. et al., 2024
Genomic regions	OAR v3.1	11	27,811,348–28,475,634	——	Ramb_v2.0	11	28066065-28729665	FEC	Parasitological	Uruguay	Australian Merino	GeneSeek® Genomic Profiler™ (43,705 SNPs) BeadChip	Vera, B. et al., 2024
Genomic regions	OAR v3.1	11	26,119,722–26,407,016	——	Ramb_v2.0	11	26379196-26667692	FEC	Parasitological	Uruguay	Australian Merino	GeneSeek® Genomic Profiler™ (43,705 SNPs) BeadChip	Vera, B. et al., 2024
Genomic regions	OAR v3.1	5	93,463,383–93,482,724	——	Ramb_v2.0	fail	fail	FEC	Parasitological	Uruguay	Australian Merino	GeneSeek® Genomic Profiler™ (43,705 SNPs) BeadChip	Vera, B. et al., 2024
Genomic regions	OAR v3.1	11	27,002,322–27,807,356	——	Ramb_v2.0	11	27262154-28062073	FEC	Parasitological	Uruguay	Australian Merino	GeneSeek® Genomic Profiler™ (43,705 SNPs) BeadChip	Vera, B. et al., 2024
Genomic regions	OAR v3.1	11	27,811,348–28,475,634	——	Ramb_v2.0	11	28066065-28729665	FEC	Parasitological	Uruguay	Australian Merino	GeneSeek® Genomic Profiler™ (43,705 SNPs) BeadChip	Vera, B. et al., 2024
Genomic regions	OAR v3.1	11	25,298,833–25,633,178	——	Ramb_v2.0	11	25562519-25896441	FEC	Parasitological	Uruguay	Australian Merino	GeneSeek® Genomic Profiler™ (43,705 SNPs) BeadChip	Vera, B. et al., 2024
Genomic regions	OAR v3.1	5	93,437,720–93,463,383	——	Ramb_v2.0	5	93739448-93765067	FEC	Parasitological	Uruguay	Australian Merino	GeneSeek® Genomic Profiler™ (43,705 SNPs) BeadChip	Vera, B. et al., 2024
Genomic regions	OAR v3.1	6	37,072,532–37,134,706	——	Ramb_v2.0	fail	fail	FEC	Parasitological	Uruguay	Australian Merino	GeneSeek® Genomic Profiler™ (43,705 SNPs) BeadChip	Vera, B. et al., 2024
Genomic regions	OAR v3.1	6	35,429,074–35,554,875	——	Ramb_v2.0	6	36136589-36262622	FEC	Parasitological	Uruguay	Australian Merino	GeneSeek® Genomic Profiler™ (43,705 SNPs) BeadChip	Vera, B. et al., 2024
Genomic regions	OAR v3.1	11	25,744,499–26,098,771	——	Ramb_v2.0	11	26007467-26358275	FEC	Parasitological	Uruguay	Australian Merino	GeneSeek® Genomic Profiler™ (43,705 SNPs) BeadChip	Vera, B. et al., 2024
Genomic regions	OAR v3.1	6	37,483,582–37,665,116	——	Ramb_v2.0	6	37573309-37573531	FEC	Parasitological	Uruguay	Australian Merino	GeneSeek® Genomic Profiler™ (43,705 SNPs) BeadChip	Vera, B. et al., 2024
Genomic regions	unknown	2	106900000–108400000	——	Ramb_v2.0	fail	fail	FEC	Parasitological	Australia	Merino, Poll Dorset, Suffolk, White Suffolk, White Dorper, Border Leicester, and crossed	Illumina Ovine 50 K BeadChip, version unknown; 600k Ovine Infinium® HD SNP BeadChip panel (International Sheep Genomic Consortium and FarmIQ Project NZ)	Al Kalaldeh, M. et al., 2019
Genomic regions	unknown	2	110100000–113300000	——	Ramb_v2.0	fail	fail	FEC	Parasitological	Australia	Merino, Poll Dorset, Suffolk, White Suffolk, White Dorper, Border Leicester, and crossed	Illumina Ovine 50 K BeadChip, version unknown; 600k Ovine Infinium® HD SNP BeadChip panel (International Sheep Genomic Consortium and FarmIQ Project NZ)	Al Kalaldeh, M. et al., 2019
Genomic regions	unknown	2	117000000–118100000	——	Ramb_v2.0	fail	fail	FEC	Parasitological	Australia	Merino, Poll Dorset, Suffolk, White Suffolk, White Dorper, Border Leicester, and crossed	Illumina Ovine 50 K BeadChip, version unknown; 600k Ovine Infinium® HD SNP BeadChip panel (International Sheep Genomic Consortium and FarmIQ Project NZ)	Al Kalaldeh, M. et al., 2019
Genomic regions	unknown	6	34700000–39200000	——	Ramb_v2.0	fail	fail	FEC	Parasitological	Australia	Merino, Poll Dorset, Suffolk, White Suffolk, White Dorper, Border Leicester, and crossed	Illumina Ovine 50 K BeadChip, version unknown; 600k Ovine Infinium® HD SNP BeadChip panel (International Sheep Genomic Consortium and FarmIQ Project NZ)	Al Kalaldeh, M. et al., 2019
Genomic regions	unknown	18	17600000–18900000	——	Ramb_v2.0	fail	fail	FEC	Parasitological	Australia	Merino, Poll Dorset, Suffolk, White Suffolk, White Dorper, Border Leicester, and crossed	Illumina Ovine 50 K BeadChip, version unknown; 600k Ovine Infinium® HD SNP BeadChip panel (International Sheep Genomic Consortium and FarmIQ Project NZ)	Al Kalaldeh, M. et al., 2019
Genomic regions	unknown	24	40400000–41900000	——	Ramb_v2.0	fail	fail	FEC	Parasitological	Australia	Merino, Poll Dorset, Suffolk, White Suffolk, White Dorper, Border Leicester, and crossed	Illumina Ovine 50 K BeadChip, version unknown; 600k Ovine Infinium® HD SNP BeadChip panel (International Sheep Genomic Consortium and FarmIQ Project NZ)	Al Kalaldeh, M. et al., 2019
Genomic regions	Oar v3.1	1	3460454-3839440	——	Ramb_v2.0	6	76855649-76856070	FEC	Parasitological	Brazil	Santa Ines	Illumina Ovine 50K BeadChip, version unknown	Stafuzza, N.B. et al., 2023
Genomic regions	Oar v3.1	6	83206403-84187673	——	Ramb_v2.0	6	84147359-84147877	FEC	Parasitological	Brazil	Santa Ines	Illumina Ovine 50K BeadChip, version unknown	Stafuzza, N.B. et al., 2023
Genomic regions	Oar v3.1	2	151588637-152332629	——	Ramb_v2.0	2	152739055-153485471	FEC	Parasitological	Brazil	Santa Ines	Illumina Ovine 50K BeadChip, version unknown	Stafuzza, N.B. et al., 2023
Genomic regions	Oar v3.1	23	39757433-40432973	——	Ramb_v2.0	23	39895313-40579023	FEC	Parasitological	Brazil	Santa Ines	Illumina Ovine 50K BeadChip, version unknown	Stafuzza, N.B. et al., 2023
Genomic regions	Oar v3.1	4	15123451-15454749	——	Ramb_v2.0	fail	fail	FEC	Parasitological	Brazil	Santa Ines	Illumina Ovine 50K BeadChip, version unknown	Stafuzza, N.B. et al., 2023
Genomic regions	Oar v3.1	4	93120082-93683253	——	Ramb_v2.0	4	94757712-95322524	FEC	Parasitological	Brazil	Santa Ines	Illumina Ovine 50K BeadChip, version unknown	Stafuzza, N.B. et al., 2023
Genomic regions	Oar v3.1	15	25047590-25465559	——	Ramb_v2.0	15	25294757-25713706	FEC	Parasitological	Brazil	Santa Ines	Illumina Ovine 50K BeadChip, version unknown	Stafuzza, N.B. et al., 2023
Genomic regions	Oar v3.1	13	1147107-2052051	——	Ramb_v2.0	20	25782347-25783608	FEC	Parasitological	Brazil	Santa Ines	Illumina Ovine 50K BeadChip, version unknown	Stafuzza, N.B. et al., 2023
Genomic regions	Oar v3.1	23	41024396-41655779	——	Ramb_v2.0	23	41186482-41811145	FEC	Parasitological	Brazil	Santa Ines	Illumina Ovine 50K BeadChip, version unknown	Stafuzza, N.B. et al., 2023
Genomic regions	Oar v3.1	10	11920339-12521535	——	Ramb_v2.0	10	11966513-11967200	FEC	Parasitological	Brazil	Santa Ines	Illumina Ovine 50K BeadChip, version unknown	Stafuzza, N.B. et al., 2023
Genomic regions	Oar v3.1	3	219109369-219515525	——	Ramb_v2.0	fail	fail	FEC	Parasitological	Brazil	Santa Ines	Illumina Ovine 50K BeadChip, version unknown	Stafuzza, N.B. et al., 2023
Genomic regions	Oar v3.1	6	112137305-113058117	——	Ramb_v2.0	6	113823381-113824675	FEC	Parasitological	Brazil	Santa Ines	Illumina Ovine 50K BeadChip, version unknown	Stafuzza, N.B. et al., 2023
Genomic regions	Oar v3.1	2	94525031-94981400	——	Ramb_v2.0	fail	fail	FEC	Parasitological	Brazil	Santa Ines	Illumina Ovine 50K BeadChip, version unknown	Stafuzza, N.B. et al., 2023
Genomic regions	Oar v3.1	25	42207614-42504651	——	Ramb_v2.0	25	41883932-41884468	FEC	Parasitological	Brazil	Santa Ines	Illumina Ovine 50K BeadChip, version unknown	Stafuzza, N.B. et al., 2023
Genomic regions	Oar v3.1	2	135063522-135451498	——	Ramb_v2.0	2	136169701-136564130	FEC	Parasitological	Brazil	Santa Ines	Illumina Ovine 50K BeadChip, version unknown	Stafuzza, N.B. et al., 2023
Genomic regions	Oar v3.1	10	9608161-10202679	——	Ramb_v2.0	fail	fail	FEC	Parasitological	Brazil	Santa Ines	Illumina Ovine 50K BeadChip, version unknown	Stafuzza, N.B. et al., 2023
Genomic regions	Oar v3.1	15	66409712-66967373	——	Ramb_v2.0	15	67156681-67716433	FEC	Parasitological	Brazil	Santa Ines	Illumina Ovine 50K BeadChip, version unknown	Stafuzza, N.B. et al., 2023
Genomic regions	Oar v3.1	4	25358759-25872645	——	Ramb_v2.0	4	26259978-26773837	FEC	Parasitological	Brazil	Santa Ines	Illumina Ovine 50K BeadChip, version unknown	Stafuzza, N.B. et al., 2023
Genomic regions	Oar v3.1	4	97938115-98337955	——	Ramb_v2.0	fail	fail	FEC	Parasitological	Brazil	Santa Ines	Illumina Ovine 50K BeadChip, version unknown	Stafuzza, N.B. et al., 2023
Genomic regions	Oar v3.1	26	34830115-35284087	——	Ramb_v2.0	26	35679177-36133294	FEC	Parasitological	Brazil	Santa Ines	Illumina Ovine 50K BeadChip, version unknown	Stafuzza, N.B. et al., 2023
Genomic regions	Oar v3.1	5	11461865-12111409	——	Ramb_v2.0	fail	fail	FAMACHA	Physiological	Brazil	Santa Ines	Illumina Ovine 50K BeadChip, version unknown	Stafuzza, N.B. et al., 2023
Genomic regions	Oar v3.1	10	31067620-31465665	——	Ramb_v2.0	10	31112288-31522786	FAMACHA	Physiological	Brazil	Santa Ines	Illumina Ovine 50K BeadChip, version unknown	Stafuzza, N.B. et al., 2023
Genomic regions	Oar v3.1	3	75408036-75984662	——	Ramb_v2.0	3	75505403-75507152	FAMACHA	Physiological	Brazil	Santa Ines	Illumina Ovine 50K BeadChip, version unknown	Stafuzza, N.B. et al., 2023
Genomic regions	Oar v3.1	5	104454274-105255187	——	Ramb_v2.0	5	104814663-104814862	FAMACHA	Physiological	Brazil	Santa Ines	Illumina Ovine 50K BeadChip, version unknown	Stafuzza, N.B. et al., 2023
Genomic regions	Oar v3.1	17	43150911-43929822	——	Ramb_v2.0	fail	fail	FAMACHA	Physiological	Brazil	Santa Ines	Illumina Ovine 50K BeadChip, version unknown	Stafuzza, N.B. et al., 2023
Genomic regions	Oar v3.1	3	93725974-94112979	——	Ramb_v2.0	3	93794160-94184906	FAMACHA	Physiological	Brazil	Santa Ines	Illumina Ovine 50K BeadChip, version unknown	Stafuzza, N.B. et al., 2023
Genomic regions	Oar v3.1	23	24882073-25635464	——	Ramb_v2.0	23	24930080-25682724	FAMACHA	Physiological	Brazil	Santa Ines	Illumina Ovine 50K BeadChip, version unknown	Stafuzza, N.B. et al., 2023
Genomic regions	Oar v3.1	6	52187853-52796762	——	Ramb_v2.0	fail	fail	FAMACHA	Physiological	Brazil	Santa Ines	Illumina Ovine 50K BeadChip, version unknown	Stafuzza, N.B. et al., 2023
Genomic regions	Oar v3.1	5	99527999-99879838	——	Ramb_v2.0	5	99844074-100198879	FAMACHA	Physiological	Brazil	Santa Ines	Illumina Ovine 50K BeadChip, version unknown	Stafuzza, N.B. et al., 2023
Genomic regions	Oar v3.1	17	6548749-7403602	——	Ramb_v2.0	17	6889942-7740207	FAMACHA	Physiological	Brazil	Santa Ines	Illumina Ovine 50K BeadChip, version unknown	Stafuzza, N.B. et al., 2023
Genomic regions	Oar v3.1	4	103728522-104312069	——	Ramb_v2.0	4	105376141-105962130	FAMACHA	Physiological	Brazil	Santa Ines	Illumina Ovine 50K BeadChip, version unknown	Stafuzza, N.B. et al., 2023
Genomic regions	Oar v3.1	14	37761671-38451245	——	Ramb_v2.0	14	38014006-38014987	FAMACHA	Physiological	Brazil	Santa Ines	Illumina Ovine 50K BeadChip, version unknown	Stafuzza, N.B. et al., 2023
Genomic regions	Oar v3.1	5	98451161-98850018	——	Ramb_v2.0	5	98761762-99164014	FAMACHA	Physiological	Brazil	Santa Ines	Illumina Ovine 50K BeadChip, version unknown	Stafuzza, N.B. et al., 2023
Genomic regions	Oar v3.1	23	31503484-32282622	——	Ramb_v2.0	23	31563542-32338053	FAMACHA	Physiological	Brazil	Santa Ines	Illumina Ovine 50K BeadChip, version unknown	Stafuzza, N.B. et al., 2023
Genomic regions	Oar v3.1	3	109795440-110513933	——	Ramb_v2.0	fail	fail	FAMACHA	Physiological	Brazil	Santa Ines	Illumina Ovine 50K BeadChip, version unknown	Stafuzza, N.B. et al., 2023
Genomic regions	Oar v3.1	2	228759482-229397259	——	Ramb_v2.0	fail	fail	FAMACHA	Physiological	Brazil	Santa Ines	Illumina Ovine 50K BeadChip, version unknown	Stafuzza, N.B. et al., 2023
Genomic regions	Oar v3.1	23	32717025-33236525	——	Ramb_v2.0	23	32785160-33300892	FAMACHA	Physiological	Brazil	Santa Ines	Illumina Ovine 50K BeadChip, version unknown	Stafuzza, N.B. et al., 2023
Genomic regions	Oar v3.1	1	20737305-21485616	——	Ramb_v2.0	fail	fail	FAMACHA	Physiological	Brazil	Santa Ines	Illumina Ovine 50K BeadChip, version unknown	Stafuzza, N.B. et al., 2023
Genomic regions	Oar v3.1	26	29803526-30625379	——	Ramb_v2.0	26	30259732-31081198	FAMACHA	Physiological	Brazil	Santa Ines	Illumina Ovine 50K BeadChip, version unknown	Stafuzza, N.B. et al., 2023
Genomic regions	Oar v3.1	5	14993687-15912332	——	Ramb_v2.0	fail	fail	FAMACHA	Physiological	Brazil	Santa Ines	Illumina Ovine 50K BeadChip, version unknown	Stafuzza, N.B. et al., 2023
Genomic regions	Oar v3.1	9	53130544-53748746	——	Ramb_v2.0	fail	fail	FAMACHA	Physiological	Brazil	Santa Ines	Illumina Ovine 50K BeadChip, version unknown	Stafuzza, N.B. et al., 2023
Genomic regions	Oar v3.1	10	48194900-48857486	——	Ramb_v2.0	fail	fail	FAMACHA	Physiological	Brazil	Santa Ines	Illumina Ovine 50K BeadChip, version unknown	Stafuzza, N.B. et al., 2023
Genomic regions	Oar v3.1	1	24104855-24832808	——	Ramb_v2.0	1	24342982-25068911	PCV	Physiological	Brazil	Santa Ines	Illumina Ovine 50K BeadChip, version unknown	Stafuzza, N.B. et al., 2023
Genomic regions	Oar v3.1	3	150807504-151512221	——	Ramb_v2.0	3	151077226-151779276	PCV	Physiological	Brazil	Santa Ines	Illumina Ovine 50K BeadChip, version unknown	Stafuzza, N.B. et al., 2023
Genomic regions	Oar v3.1	5	57229385-57921567	——	Ramb_v2.0	5	57492823-58188255	PCV	Physiological	Brazil	Santa Ines	Illumina Ovine 50K BeadChip, version unknown	Stafuzza, N.B. et al., 2023
Genomic regions	Oar v3.1	18	25680844-26160212	——	Ramb_v2.0	18	24452312-24933431	PCV	Physiological	Brazil	Santa Ines	Illumina Ovine 50K BeadChip, version unknown	Stafuzza, N.B. et al., 2023
Genomic regions	Oar v3.1	1	196626688-197141361	——	Ramb_v2.0	1	199198751-199711327	PCV	Physiological	Brazil	Santa Ines	Illumina Ovine 50K BeadChip, version unknown	Stafuzza, N.B. et al., 2023
Genomic regions	Oar v3.1	23	35316160-35780232	——	Ramb_v2.0	23	35451177-35906761	PCV	Physiological	Brazil	Santa Ines	Illumina Ovine 50K BeadChip, version unknown	Stafuzza, N.B. et al., 2023
Genomic regions	Oar v3.1	23	7940370-8458034	——	Ramb_v2.0	fail	fail	PCV	Physiological	Brazil	Santa Ines	Illumina Ovine 50K BeadChip, version unknown	Stafuzza, N.B. et al., 2023
Genomic regions	Oar v3.1	3	117086430-117685334	——	Ramb_v2.0	3	117235972-117836175	PCV	Physiological	Brazil	Santa Ines	Illumina Ovine 50K BeadChip, version unknown	Stafuzza, N.B. et al., 2023
Genomic regions	Oar v3.1	3	172136657-172771462	——	Ramb_v2.0	3	172658768-173303779	PCV	Physiological	Brazil	Santa Ines	Illumina Ovine 50K BeadChip, version unknown	Stafuzza, N.B. et al., 2023
Genomic regions	Oar v3.1	1	268667670-269098267	——	Ramb_v2.0	1	271250938-271678548	PCV	Physiological	Brazil	Santa Ines	Illumina Ovine 50K BeadChip, version unknown	Stafuzza, N.B. et al., 2023
Genomic regions	Oar v3.1	23	16616519-17232399	——	Ramb_v2.0	23	16699674-17318845	PCV	Physiological	Brazil	Santa Ines	Illumina Ovine 50K BeadChip, version unknown	Stafuzza, N.B. et al., 2023
Genomic regions	Oar v3.1	3	18237509-18702466	——	Ramb_v2.0	fail	fail	PCV	Physiological	Brazil	Santa Ines	Illumina Ovine 50K BeadChip, version unknown	Stafuzza, N.B. et al., 2023
Genomic regions	Oar v3.1	13	75045518-75451165	——	Ramb_v2.0	13	75472219-75874769	PCV	Physiological	Brazil	Santa Ines	Illumina Ovine 50K BeadChip, version unknown	Stafuzza, N.B. et al., 2023
Genomic regions	Oar v3.1	10	16115433-16653517	——	Ramb_v2.0	10	16125360-16662846	PCV	Physiological	Brazil	Santa Ines	Illumina Ovine 50K BeadChip, version unknown	Stafuzza, N.B. et al., 2023
Genomic regions	Oar v3.1	8	5680072-6206569	——	Ramb_v2.0	8	5801451-6329203	PCV	Physiological	Brazil	Santa Ines	Illumina Ovine 50K BeadChip, version unknown	Stafuzza, N.B. et al., 2023
Genomic regions	Oar v3.1	6	53866464-54641183	——	Ramb_v2.0	6	54606128-55385404	PCV	Physiological	Brazil	Santa Ines	Illumina Ovine 50K BeadChip, version unknown	Stafuzza, N.B. et al., 2023
Genomic regions	Oar v3.1	15	65471663-66043765	——	Ramb_v2.0	15	66459363-66460664	PCV	Physiological	Brazil	Santa Ines	Illumina Ovine 50K BeadChip, version unknown	Stafuzza, N.B. et al., 2023
Genomic regions	Oar v3.1	20	11418394-11840436	——	Ramb_v2.0	20	11414802-11836017	PCV	Physiological	Brazil	Santa Ines	Illumina Ovine 50K BeadChip, version unknown	Stafuzza, N.B. et al., 2023
Genomic regions	Oar v3.1	24	2416588-3807645	——	Ramb_v2.0	24	3030683-3034607	PCV	Physiological	Brazil	Santa Ines	Illumina Ovine 50K BeadChip, version unknown	Stafuzza, N.B. et al., 2023
Genomic regions	Oar v3.1	3	166233751-166621839	——	Ramb_v2.0	3	166757280-167147159	PCV	Physiological	Brazil	Santa Ines	Illumina Ovine 50K BeadChip, version unknown	Stafuzza, N.B. et al., 2023
Genomic regions	Oar v3.1	5	53764208-54288825	——	Ramb_v2.0	5	54034984-54560575	PCV	Physiological	Brazil	Santa Ines	Illumina Ovine 50K BeadChip, version unknown	Stafuzza, N.B. et al., 2023
Genomic regions	Oar v3.1	7	906831-1433456	——	Ramb_v2.0	fail	fail	TPP	Physiological	Brazil	Santa Ines	Illumina Ovine 50K BeadChip, version unknown	Stafuzza, N.B. et al., 2023
Genomic regions	Oar v3.1	10	45184017-45677506	——	Ramb_v2.0	fail	fail	TPP	Physiological	Brazil	Santa Ines	Illumina Ovine 50K BeadChip, version unknown	Stafuzza, N.B. et al., 2023
Genomic regions	Oar v3.1	8	86124934-86564020	——	Ramb_v2.0	fail	fail	TPP	Physiological	Brazil	Santa Ines	Illumina Ovine 50K BeadChip, version unknown	Stafuzza, N.B. et al., 2023
Genomic regions	Oar v3.1	9	33667345-34035025	——	Ramb_v2.0	9	33832823-34190805	TPP	Physiological	Brazil	Santa Ines	Illumina Ovine 50K BeadChip, version unknown	Stafuzza, N.B. et al., 2023
Genomic regions	Oar v3.1	24	2661190-4116377	——	Ramb_v2.0	24	3202893-4661562	TPP	Physiological	Brazil	Santa Ines	Illumina Ovine 50K BeadChip, version unknown	Stafuzza, N.B. et al., 2023
Genomic regions	Oar v3.1	17	67905066-68492770	——	Ramb_v2.0	17	68827736-68852519	TPP	Physiological	Brazil	Santa Ines	Illumina Ovine 50K BeadChip, version unknown	Stafuzza, N.B. et al., 2023
Genomic regions	Oar v3.1	2	167937982-168220661	——	Ramb_v2.0	2	169217337-169218640	TPP	Physiological	Brazil	Santa Ines	Illumina Ovine 50K BeadChip, version unknown	Stafuzza, N.B. et al., 2023
Genomic regions	Oar v3.1	3	6564607-7023652	——	Ramb_v2.0	3	6603856-7068522	TPP	Physiological	Brazil	Santa Ines	Illumina Ovine 50K BeadChip, version unknown	Stafuzza, N.B. et al., 2023
Genomic regions	Oar v3.1	16	42811161-43480573	——	Ramb_v2.0	fail	fail	TPP	Physiological	Brazil	Santa Ines	Illumina Ovine 50K BeadChip, version unknown	Stafuzza, N.B. et al., 2023
Genomic regions	Oar v3.1	6	107474333-108073026	——	Ramb_v2.0	6	108566071-109169617	TPP	Physiological	Brazil	Santa Ines	Illumina Ovine 50K BeadChip, version unknown	Stafuzza, N.B. et al., 2023
Genomic regions	Oar v3.1	6	49967169-50418915	——	Ramb_v2.0	6	50698321-51145308	TPP	Physiological	Brazil	Santa Ines	Illumina Ovine 50K BeadChip, version unknown	Stafuzza, N.B. et al., 2023
Genomic regions	Oar v3.1	1	210202690-210837421	——	Ramb_v2.0	fail	fail	TPP	Physiological	Brazil	Santa Ines	Illumina Ovine 50K BeadChip, version unknown	Stafuzza, N.B. et al., 2023
Genomic regions	Oar v3.1	9	54306628-54738650	——	Ramb_v2.0	fail	fail	TPP	Physiological	Brazil	Santa Ines	Illumina Ovine 50K BeadChip, version unknown	Stafuzza, N.B. et al., 2023
Genomic regions	Oar v3.1	9	83996100-84603557	——	Ramb_v2.0	9	84305233-84910540	TPP	Physiological	Brazil	Santa Ines	Illumina Ovine 50K BeadChip, version unknown	Stafuzza, N.B. et al., 2023
Genomic regions	Oar v3.1	9	66331331-66897725	——	Ramb_v2.0	9	66599339-67169416	TPP	Physiological	Brazil	Santa Ines	Illumina Ovine 50K BeadChip, version unknown	Stafuzza, N.B. et al., 2023
Genomic regions	Oar v3.1	1	199975918-200660301	——	Ramb_v2.0	fail	fail	TPP	Physiological	Brazil	Santa Ines	Illumina Ovine 50K BeadChip, version unknown	Stafuzza, N.B. et al., 2023
Genomic regions	Oar v3.1	5	50246608-50782236	——	Ramb_v2.0	5	50525413-51053469	TPP	Physiological	Brazil	Santa Ines	Illumina Ovine 50K BeadChip, version unknown	Stafuzza, N.B. et al., 2023
Genomic regions	Oar v3.1	22	36920560-37512739	——	Ramb_v2.0	22	37488683-38080063	TPP	Physiological	Brazil	Santa Ines	Illumina Ovine 50K BeadChip, version unknown	Stafuzza, N.B. et al., 2023
Genomic regions	Oar v3.1	10	32794538-33317460	——	Ramb_v2.0	10	32850023-33369743	TPP	Physiological	Brazil	Santa Ines	Illumina Ovine 50K BeadChip, version unknown	Stafuzza, N.B. et al., 2023
Genomic regions	Oar v3.1	9	55900000-56600000	——	Ramb_v2.0	9	56125442-56821541	IgA	Immunological traits	Spain	Spanish Churra	Illumina Ovine 50K BeadChip, version unknown	Atlija, M. et al., 2016
Genomic regions	Oar v3.1	9	63400000-67800000	——	Ramb_v2.0	9	63846539-63848966	IgA	Immunological traits	Spain	Spanish Churra	Illumina Ovine 50K BeadChip, version unknown	Atlija, M. et al., 2016
Genomic regions	Oar v3.1	10	21500000-27200000	——	Ramb_v2.0	10	21505819-27238199	IgA	Immunological traits	Spain	Spanish Churra	Illumina Ovine 50K BeadChip, version unknown	Atlija, M. et al., 2016
Genomic regions	Oar v3.1	10	78390000-78800000	——	Ramb_v2.0	10	78386439-78802564	IgA	Immunological traits	Spain	Spanish Churra	Illumina Ovine 50K BeadChip, version unknown	Atlija, M. et al., 2016
Genomic regions	Oar v3.1	11	45400000-51100000	——	Ramb_v2.0	11	45708444-51448764	IgA	Immunological traits	Spain	Spanish Churra	Illumina Ovine 50K BeadChip, version unknown	Atlija, M. et al., 2016
Genomic regions	Oar v3.1	12	1520000-1980000	——	Ramb_v2.0	12	2077898-2535975	IgA	Immunological traits	Spain	Spanish Churra	Illumina Ovine 50K BeadChip, version unknown	Atlija, M. et al., 2016
Genomic regions	Oar v3.1	15	47000000-53200000	——	Ramb_v2.0	fail	fail	IgA	Immunological traits	Spain	Spanish Churra	Illumina Ovine 50K BeadChip, version unknown	Atlija, M. et al., 2016
Genomic regions	Oar v3.1	16	63800000-64800000	——	Ramb_v2.0	16	64184734-64185108	IgA	Immunological traits	Spain	Spanish Churra	Illumina Ovine 50K BeadChip, version unknown	Atlija, M. et al., 2016
Genomic regions	Oar v3.1	17	14600000-30100000	——	Ramb_v2.0	17	15161131-15161917	IgA	Immunological traits	Spain	Spanish Churra	Illumina Ovine 50K BeadChip, version unknown	Atlija, M. et al., 2016
Genomic regions	Oar v3.1	17	62000000-66800000	——	Ramb_v2.0	17	62509099-67285031	IgA	Immunological traits	Spain	Spanish Churra	Illumina Ovine 50K BeadChip, version unknown	Atlija, M. et al., 2016
Genomic regions	Oar v3.1	21	16500000-17500000	——	Ramb_v2.0	21	14698603-15697230	IgA	Immunological traits	Spain	Spanish Churra	Illumina Ovine 50K BeadChip, version unknown	Atlija, M. et al., 2016
Genomic regions	Oar v3.1	21	45970000-46250000	——	Ramb_v2.0	21	43077295-43357013	IgA	Immunological traits	Spain	Spanish Churra	Illumina Ovine 50K BeadChip, version unknown	Atlija, M. et al., 2016
Genomic regions	Oar v3.1	22	5300000-7300000	——	Ramb_v2.0	22	5672178-5672207	IgA	Immunological traits	Spain	Spanish Churra	Illumina Ovine 50K BeadChip, version unknown	Atlija, M. et al., 2016
Genomic regions	Oar v3.1	22	19260000-19850000	——	Ramb_v2.0	22	19876784-20464193	IgA	Immunological traits	Spain	Spanish Churra	Illumina Ovine 50K BeadChip, version unknown	Atlija, M. et al., 2016
Genomic regions	Oar v3.1	23	23300000-28500000	——	Ramb_v2.0	23	24780672-24780736	IgA	Immunological traits	Spain	Spanish Churra	Illumina Ovine 50K BeadChip, version unknown	Atlija, M. et al., 2016
Genomic regions	Oar v3.1	23	32800000-38000000	——	Ramb_v2.0	23	32868857-38148149	IgA	Immunological traits	Spain	Spanish Churra	Illumina Ovine 50K BeadChip, version unknown	Atlija, M. et al., 2016
Genomic regions	Oar v3.1	23	41700000-48500000	——	Ramb_v2.0	23	41860604-48650058	IgA	Immunological traits	Spain	Spanish Churra	Illumina Ovine 50K BeadChip, version unknown	Atlija, M. et al., 2016
Genomic regions	Oar v3.1	23	54560000-55060000	——	Ramb_v2.0	23	54705170-55204179	IgA	Immunological traits	Spain	Spanish Churra	Illumina Ovine 50K BeadChip, version unknown	Atlija, M. et al., 2016
Genomic regions	Oar v3.1	1	136900000-143000000	——	Ramb_v2.0	1	139764624-139764907	FEC	Parasitological	Spain	Spanish Churra	Illumina Ovine 50K BeadChip, version unknown	Atlija, M. et al., 2016
Genomic regions	Oar v3.1	4	54000000-58000000	——	Ramb_v2.0	4	55581718-55582355	FEC	Parasitological	Spain	Spanish Churra	Illumina Ovine 50K BeadChip, version unknown	Atlija, M. et al., 2016
Genomic regions	Oar v3.1	5	5020000-5430000	——	Ramb_v2.0	5	5058559-5467687	FEC	Parasitological	Spain	Spanish Churra	Illumina Ovine 50K BeadChip, version unknown	Atlija, M. et al., 2016
Genomic regions	Oar v3.1	6	85000000-90200000	——	Ramb_v2.0	6	87640602-87641072	FEC	Parasitological	Spain	Spanish Churra	Illumina Ovine 50K BeadChip, version unknown	Atlija, M. et al., 2016
Genomic regions	Oar v3.1	7	12650000-25500000	——	Ramb_v2.0	7	13104012-13104437	FEC	Parasitological	Spain	Spanish Churra	Illumina Ovine 50K BeadChip, version unknown	Atlija, M. et al., 2016
Genomic regions	Oar v3.1	7	53080000-53460000	——	Ramb_v2.0	fail	fail	FEC	Parasitological	Spain	Spanish Churra	Illumina Ovine 50K BeadChip, version unknown	Atlija, M. et al., 2016
Genomic regions	Oar v3.1	8	300000-12800000	——	Ramb_v2.0	fail	fail	FEC	Parasitological	Spain	Spanish Churra	Illumina Ovine 50K BeadChip, version unknown	Atlija, M. et al., 2016
Genomic regions	Oar v3.1	8	61100000-64100000	——	Ramb_v2.0	8	61358289-64359609	FEC	Parasitological	Spain	Spanish Churra	Illumina Ovine 50K BeadChip, version unknown	Atlija, M. et al., 2016
Genomic regions	Oar v3.1	8	71200000-73800000	——	Ramb_v2.0	8	71447818-74042390	FEC	Parasitological	Spain	Spanish Churra	Illumina Ovine 50K BeadChip, version unknown	Atlija, M. et al., 2016
Genomic regions	Oar v3.1	9	5640000-6030000	——	Ramb_v2.0	9	5481121-5871260	FEC	Parasitological	Spain	Spanish Churra	Illumina Ovine 50K BeadChip, version unknown	Atlija, M. et al., 2016
Genomic regions	Oar v3.1	12	3340000-3840000	——	Ramb_v2.0	12	3891778-4391159	FEC	Parasitological	Spain	Spanish Churra	Illumina Ovine 50K BeadChip, version unknown	Atlija, M. et al., 2016
Genomic regions	Oar v3.1	20	4580000-5040000	——	Ramb_v2.0	20	4635899-5101636	FEC	Parasitological	Spain	Spanish Churra	Illumina Ovine 50K BeadChip, version unknown	Atlija, M. et al., 2016
Genomic regions	Oar v3.1	21	43700000-44030000	——	Ramb_v2.0	fail	fail	FEC	Parasitological	Spain	Spanish Churra	Illumina Ovine 50K BeadChip, version unknown	Atlija, M. et al., 2016
Genomic regions	Oar v3.1	24	1910000-2650000	——	Ramb_v2.0	fail	fail	FEC	Parasitological	Spain	Spanish Churra	Illumina Ovine 50K BeadChip, version unknown	Atlija, M. et al., 2016
Genomic regions	Oar v3.1	24	17680000-18120000	——	Ramb_v2.0	fail	fail	FEC	Parasitological	Spain	Spanish Churra	Illumina Ovine 50K BeadChip, version unknown	Atlija, M. et al., 2016
Genomic regions	Unknown	3	148000000-149000000	——	Ramb_v2.0	fail	fail	FEC	Parasitological	Australia	Merino, Poll Dorset, Border Leicester, White Suffolk, and other	Illumina Ovine 50K BeadChip, version unknown; 600k Ovine Infinium® HD SNP BeadChip panel (International Sheep Genomic Consortium and FarmIQ Project NZ); Imputation of whole genome sequencing data to high-density SNP data	Al Kalaldeh, M. et al., 2019
Genomic regions	HuRef assembly, v1.0	2	91681809-9470993	——	Ramb_v2.0	fail	fail	FEC	Parasitological	Brazil	Santa Inês	Illumina Ovine SNP12k BeadChip	Berton, M.P. et al., 2017
Genomic regions	HuRef assembly, v1.0	2	140765269-143337545	——	Ramb_v2.0	fail	fail	FEC	Parasitological	Brazil	Santa Inês	Illumina Ovine SNP12k BeadChip	Berton, M.P. et al., 2017
Genomic regions	HuRef assembly, v1.0	3	195904655-195904655	——	Ramb_v2.0	fail	fail	FEC	Parasitological	Brazil	Santa Inês	Illumina Ovine SNP12k BeadChip	Berton, M.P. et al., 2017
Genomic regions	HuRef assembly, v1.0	24	21144580-21144580	——	Ramb_v2.0	fail	fail	FEC	Parasitological	Brazil	Santa Inês	Illumina Ovine SNP12k BeadChip	Berton, M.P. et al., 2017
Genomic regions	HuRef assembly, v1.0	3	85277022-88765995	——	Ramb_v2.0	fail	fail	FEC	Parasitological	Brazil	Santa Inês	Illumina Ovine SNP12k BeadChip	Berton, M.P. et al., 2017
Genomic regions	HuRef assembly, v1.0	4	40340038-43261444	——	Ramb_v2.0	fail	fail	FEC	Parasitological	Brazil	Santa Inês	Illumina Ovine SNP12k BeadChip	Berton, M.P. et al., 2017
Genomic regions	HuRef assembly, v1.0	4	98197663-99451828	——	Ramb_v2.0	fail	fail	FEC	Parasitological	Brazil	Santa Inês	Illumina Ovine SNP12k BeadChip	Berton, M.P. et al., 2017
Genomic regions	HuRef assembly, v1.0	2	189593157-190896689	——	Ramb_v2.0	fail	fail	FEC	Parasitological	Brazil	Santa Inês	Illumina Ovine SNP12k BeadChip	Berton, M.P. et al., 2017
Genomic regions	HuRef assembly, v1.0	6	62053170-64114132	——	Ramb_v2.0	fail	fail	FEC	Parasitological	Brazil	Santa Inês	Illumina Ovine SNP12k BeadChip	Berton, M.P. et al., 2017
Genomic regions	HuRef assembly, v1.0	16	25765286-28660372	——	Ramb_v2.0	fail	fail	FEC	Parasitological	Brazil	Santa Inês	Illumina Ovine SNP12k BeadChip	Berton, M.P. et al., 2017
Genomic regions	HuRef assembly, v1.0	18	43203342-4614316	——	Ramb_v2.0	fail	fail	FEC	Parasitological	Brazil	Santa Inês	Illumina Ovine SNP12k BeadChip	Berton, M.P. et al., 2017
Genomic regions	HuRef assembly, v1.0	1	60063674-62025108	——	Ramb_v2.0	fail	fail	FEC	Parasitological	Brazil	Santa Inês	Illumina Ovine SNP12k BeadChip	Berton, M.P. et al., 2017
Genomic regions	HuRef assembly, v1.0	2	195458281-200450933	——	Ramb_v2.0	fail	fail	FEC	Parasitological	Brazil	Santa Inês	Illumina Ovine SNP12k BeadChip	Berton, M.P. et al., 2017
Genomic regions	HuRef assembly, v1.0	10	2182340-244112	——	Ramb_v2.0	fail	fail	FEC	Parasitological	Brazil	Santa Inês	Illumina Ovine SNP12k BeadChip	Berton, M.P. et al., 2017
Genomic regions	HuRef assembly, v1.0	25	22237178-22237178	——	Ramb_v2.0	fail	fail	FEC	Parasitological	Brazil	Santa Inês	Illumina Ovine SNP12k BeadChip	Berton, M.P. et al., 2017
Genomic regions	HuRef assembly, v1.0	16	4887464-52348833	——	Ramb_v2.0	fail	fail	FEC	Parasitological	Brazil	Santa Inês	Illumina Ovine SNP12k BeadChip	Berton, M.P. et al., 2017
Genomic regions	HuRef assembly, v1.0	17	44316169-4659581	——	Ramb_v2.0	fail	fail	FEC	Parasitological	Brazil	Santa Inês	Illumina Ovine SNP12k BeadChip	Berton, M.P. et al., 2017
Genomic regions	HuRef assembly, v1.0	7	98911318-98911318	——	Ramb_v2.0	fail	fail	FEC	Parasitological	Brazil	Santa Inês	Illumina Ovine SNP12k BeadChip	Berton, M.P. et al., 2017
Genomic regions	HuRef assembly, v1.0	7	1062766-108844976	——	Ramb_v2.0	fail	fail	FEC	Parasitological	Brazil	Santa Inês	Illumina Ovine SNP12k BeadChip	Berton, M.P. et al., 2017
Genomic regions	HuRef assembly, v1.0	9	90248205-91227423	——	Ramb_v2.0	fail	fail	FEC	Parasitological	Brazil	Santa Inês	Illumina Ovine SNP12k BeadChip	Berton, M.P. et al., 2017
Genomic regions	HuRef assembly, v1.0	23	57326096-60833077	——	Ramb_v2.0	fail	fail	FEC	Parasitological	Brazil	Santa Inês	Illumina Ovine SNP12k BeadChip	Berton, M.P. et al., 2017
Genomic regions	HuRef assembly, v1.0	7	100185924-102343607	——	Ramb_v2.0	fail	fail	FEC	Parasitological	Brazil	Santa Inês	Illumina Ovine SNP12k BeadChip	Berton, M.P. et al., 2017
