# Supplementary material for: Candidate Genes of Gastrointestinal Nematode Resistance Traits in Sheep: A Systematic Review of GWASs and Gene Prioritization Analysis
Source: Genes (Basel). 2025 Sep 28;16(10):1151. doi: 10.3390/genes16101151 (PMC12564242; doi:10.3390/genes16101151)
Supplement: Supplementary file 1 [file genes-16-01151-s001.zip › Table S4.List of high and middle confidence candidate genes.xlsx]

## Sheet: Sheet1
Gene name	Traits	Confidence
5S_rRNA	Parasitological	high
AATF	Parasitological	high
ABCD4	Parasitological	high
ACACA	Parasitological	high
ACP7	Parasitological	high
ACTR6	Parasitological	high
ADAMTSL2	Parasitological	high
ADGRB3	Parasitological	high
ADIRF	Parasitological	high
ADPRH	Parasitological	high
ADRM1	Parasitological	high
AHNAK	Parasitological	high
ALAS1	Parasitological	high
AMT	Parasitological	high
ANKS3	Parasitological	high
ARHGAP1	Parasitological	high
ASRGL1	Parasitological	high
ASTN2	Parasitological	high
ATG13	Parasitological	high
BASP1	Parasitological	high
BECN2	Parasitological	high
BIN2	Parasitological	high
BMPR1A	Parasitological	high
C16orf96	Parasitological	high
C1orf105	Parasitological	high
C1QBP	Parasitological	high
C3orf62	Parasitological	high
CALN1	Parasitological	high
CARF	Parasitological	high
CCDC141	Parasitological	high
CCNB2	Parasitological	high
CD80	Parasitological	high
CDIP1	Parasitological	high
CELA1	Parasitological	high
CEP128	Parasitological	high
CEP350	Parasitological	high
CEP85L	Parasitological	high
CFAP91	Parasitological	high
CHAC1	Parasitological	high
CHMP7	Parasitological	high
CHP1	Parasitological	high
CKAP5	Parasitological	high
CNTN6	Parasitological	high
COL10A1	Parasitological	high
COX17	Parasitological	high
CRBN	Parasitological	high
CTIF	Parasitological	high
CTNNA3	Parasitological	high
DAG1	Parasitological	high
DAZAP2	Parasitological	high
DBH	Parasitological	high
DCBLD1	Parasitological	high
DCT	Parasitological	high
DERL2	Parasitological	high
DHX33	Parasitological	high
DISP1	Parasitological	high
DLL4	Parasitological	high
DNM3	Parasitological	high
EDIL3	Parasitological	high
EEF1G	Parasitological	high
EIF2AK4	Parasitological	high
EML3	Parasitological	high
ENSOARG00020000700	Parasitological	high
ENSOARG00020035488	Parasitological	high
EXO1	Parasitological	high
F2	Parasitological	high
FAM117B	Parasitological	high
FAM163B	Parasitological	high
FANCE	Parasitological	high
FBXL21P	Parasitological	high
FILIP1	Parasitological	high
FKBP5	Parasitological	high
FMC1	Parasitological	high
FRK	Parasitological	high
GABARAPL1	Parasitological	high
GALNT6	Parasitological	high
GINS1	Parasitological	high
GLUD1	Parasitological	high
GLYCTK	Parasitological	high
GOPC	Parasitological	high
GPC6	Parasitological	high
GPHN	Parasitological	high
GPX1	Parasitological	high
GRID2	Parasitological	high
HRH3	Parasitological	high
HS3ST4	Parasitological	high
ICA1L	Parasitological	high
IGF1R	Parasitological	high
IHO1	Parasitological	high
IL5RA	Parasitological	high
INO80	Parasitological	high
IQUB	Parasitological	high
ISCA2	Parasitological	high
ITGA6	Parasitological	high
KCNK16	Parasitological	high
KCNK17	Parasitological	high
KIAA2012	Parasitological	high
KLRK1	Parasitological	high
LAMA5	Parasitological	high
LDB2	Parasitological	high
LEPR	Parasitological	high
LONRF1	Parasitological	high
LOXL2	Parasitological	high
LRP4	Parasitological	high
LSM14B	Parasitological	high
LTBP2	Parasitological	high
MAP1LC3C	Parasitological	high
MBTD1	Parasitological	high
MGAT3	Parasitological	high
MGRN1	Parasitological	high
MIR135A1	Parasitological	high
MIRLET7G	Parasitological	high
MIS12	Parasitological	high
MMRN2	Parasitological	high
MROH2A	Parasitological	high
MTA2	Parasitological	high
MTG2	Parasitological	high
MTUS1	Parasitological	high
MYMK	Parasitological	high
MYO1E	Parasitological	high
MYT1	Parasitological	high
NELL1	Parasitological	high
NICN1	Parasitological	high
NLRP1	Parasitological	high
NME1	Parasitological	high
NME2	Parasitological	high
NOP58	Parasitological	high
NPBWR2	Parasitological	high
NPC2	Parasitological	high
NRBF2	Parasitological	high
NT5DC1	Parasitological	high
NUDT16L1	Parasitological	high
NUP88	Parasitological	high
NUS1	Parasitological	high
OPRL1	Parasitological	high
OSBPL2	Parasitological	high
OTOGL	Parasitological	high
PAK4	Parasitological	high
PCDH17	Parasitological	high
PCMTD2	Parasitological	high
PDGFB	Parasitological	high
PDGFRL	Parasitological	high
PDK1	Parasitological	high
PHF21A	Parasitological	high
PIGC	Parasitological	high
PLA1A	Parasitological	high
PLD5	Parasitological	high
POC1A	Parasitological	high
POLR1F	Parasitological	high
POPDC2	Parasitological	high
POU4F2	Parasitological	high
PPARD	Parasitological	high
PPM1M	Parasitological	high
PRP4K	Parasitological	high
PSMA7	Parasitological	high
PTPRQ	Parasitological	high
PXDC1	Parasitological	high
R3HCC1	Parasitological	high
RABEP1	Parasitological	high
RALGPS2	Parasitological	high
RAPGEF4	Parasitological	high
RHOA	Parasitological	high
RORA	Parasitological	high
RPAIN	Parasitological	high
RPL3	Parasitological	high
SARDH	Parasitological	high
SCGB1A1	Parasitological	high
SCUBE1	Parasitological	high
SCYL2	Parasitological	high
SEPTIN12	Parasitological	high
SESTD1	Parasitological	high
SGCZ	Parasitological	high
SGO1	Parasitological	high
SHLD2	Parasitological	high
SLC17A8	Parasitological	high
SLC35F1	Parasitological	high
SLC4A8	Parasitological	high
SMAD5	Parasitological	high
SNORD11	Parasitological	high
SNORD11B	Parasitological	high
SNORD43	Parasitological	high
SNORD67	Parasitological	high
SNORD70	Parasitological	high
SNORD70B	Parasitological	high
SNORD83A	Parasitological	high
SNORD83B	Parasitological	high
SPAG9	Parasitological	high
SPATA46	Parasitological	high
SRP14	Parasitological	high
SS18L1	Parasitological	high
ST14	Parasitological	high
ST6GALNAC3	Parasitological	high
SUSD4	Parasitological	high
SYN3	Parasitological	high
SYNDIG1L	Parasitological	high
SYNGR1	Parasitological	high
TAB1	Parasitological	high
TAF4	Parasitological	high
TCTA	Parasitological	high
TEAD3	Parasitological	high
TGFA	Parasitological	high
TGFBI	Parasitological	high
TIMMDC1	Parasitological	high
TIMP3	Parasitological	high
TLN2	Parasitological	high
TLR5	Parasitological	high
TLR9	Parasitological	high
TMCO5A	Parasitological	high
TMEM196	Parasitological	high
TOR1AIP1	Parasitological	high
TRNT1	Parasitological	high
TSHR	Parasitological	high
TSPO	Parasitological	high
TSPYL1	Parasitological	high
TSPYL4	Parasitological	high
TTC26	Parasitological	high
TTC29	Parasitological	high
TTLL12	Parasitological	high
TULP1	Parasitological	high
TUT1	Parasitological	high
TWF2	Parasitological	high
U2	Parasitological	high
U4	Parasitological	high
U6	Parasitological	high
UBALD1	Parasitological	high
UBN2	Parasitological	high
UBXN10	Parasitological	high
UGT1A6	Parasitological	high
USP4	Parasitological	high
UTP18	Parasitological	high
Vault	Parasitological	high
VPS13C	Parasitological	high
VWA5B1	Parasitological	high
WDR12	Parasitological	high
WDR27	Parasitological	high
WDR64	Parasitological	high
WDR82	Parasitological	high
ZBTB44	Parasitological	high
ZC3HAV1	Parasitological	high
ZFHX4	Parasitological	high
ZNF408	Parasitological	high
ZNF500	Parasitological	high
ZNF596	Parasitological	high
ENSOARG00020034363	Parasitological	high
ENSOARG00020025305	Parasitological	high
ENSOARG00020010794	Parasitological	high
ENSOARG00020039785	Parasitological	high
ENSOARG00020007269	Parasitological	high
ENSOARG00020038863	Parasitological	high
ENSOARG00020028355	Parasitological	high
ENSOARG00020027263	Parasitological	high
ENSOARG00020027782	Parasitological	high
ENSOARG00020029717	Parasitological	high
ENSOARG00020029944	Parasitological	high
ENSOARG00020022581	Parasitological	high
ENSOARG00020036396	Parasitological	high
ENSOARG00020035313	Parasitological	high
ENSOARG00020020407	Parasitological	high
ENSOARG00020029094	Parasitological	high
ENSOARG00020034711	Parasitological	high
ENSOARG00020035905	Parasitological	high
ENSOARG00020036146	Parasitological	high
ENSOARG00020006208	Parasitological	high
ENSOARG00020036231	Parasitological	high
ENSOARG00020040795	Parasitological	high
ENSOARG00020034504	Parasitological	high
ENSOARG00020024378	Parasitological	high
ENSOARG00020034733	Parasitological	high
ENSOARG00020032336	Parasitological	high
ENSOARG00020040435	Parasitological	high
ENSOARG00020027495	Parasitological	high
ENSOARG00020026621	Parasitological	high
ENSOARG00020023025	Parasitological	high
ENSOARG00020028234	Parasitological	high
ENSOARG00020006551	Parasitological	high
ENSOARG00020034417	Parasitological	high
ENSOARG00020026371	Parasitological	high
ENSOARG00020031768	Parasitological	high
ENSOARG00020027840	Parasitological	high
ENSOARG00020003808	Parasitological	high
ENSOARG00020038757	Parasitological	high
ENSOARG00020040019	Parasitological	high
ENSOARG00020005077	Parasitological	high
ENSOARG00020035061	Parasitological	high
ENSOARG00020037741	Parasitological	high
ENSOARG00020029315	Parasitological	high
ENSOARG00020039229	Parasitological	high
ENSOARG00020027860	Parasitological	high
ENSOARG00020034087	Parasitological	high
ENSOARG00020023154	Parasitological	high
ENSOARG00020018576	Parasitological	high
ENSOARG00020039863	Parasitological	high
ENSOARG00020028624	Parasitological	high
ENSOARG00020024296	Parasitological	high
ENSOARG00020024311	Parasitological	high
ENSOARG00020024360	Parasitological	high
ENSOARG00020040449	Parasitological	high
ENSOARG00020034166	Parasitological	high
ENSOARG00020033559	Parasitological	high
ENSOARG00020037869	Parasitological	high
ENSOARG00020035701	Parasitological	high
ENSOARG00020039424	Parasitological	high
ENSOARG00020034086	Parasitological	high
ENSOARG00020035444	Parasitological	high
ENSOARG00020035834	Parasitological	high
ENSOARG00020027917	Parasitological	high
ENSOARG00020034973	Parasitological	high
ENSOARG00020032257	Parasitological	high
ENSOARG00020027287	Parasitological	high
ENSOARG00020033457	Parasitological	high
ENSOARG00020022050	Parasitological	high
ENSOARG00020038331	Parasitological	high
ENSOARG00020027780	Parasitological	high
ENSOARG00020039178	Parasitological	high
ENSOARG00020033897	Parasitological	high
ENSOARG00020005723	Parasitological	high
ENSOARG00020032937	Parasitological	high
ENSOARG00020028129	Parasitological	high
ENSOARG00020032115	Parasitological	high
ENSOARG00020038106	Parasitological	high
ENSOARG00020005043	Parasitological	high
ENSOARG00020033499	Parasitological	high
ENSOARG00020023283	Parasitological	high
ENSOARG00020031546	Parasitological	high
ENSOARG00020030397	Parasitological	high
ENSOARG00020036373	Parasitological	high
ENSOARG00020034893	Parasitological	high
ENSOARG00020007024	Parasitological	high
ENSOARG00020031742	Parasitological	high
ENSOARG00020001104	Parasitological	high
ENSOARG00020038098	Parasitological	high
ENSOARG00020031670	Parasitological	high
ENSOARG00020031483	Parasitological	high
ENSOARG00020032766	Parasitological	high
ENSOARG00020027392	Parasitological	high
ENSOARG00020029324	Parasitological	high
ENSOARG00020040597	Parasitological	high
ENSOARG00020037195	Parasitological	high
ENSOARG00020031374	Parasitological	high
ENSOARG00020034945	Parasitological	high
ENSOARG00020040688	Parasitological	high
ENSOARG00020040371	Parasitological	high
ENSOARG00020000151	Parasitological	high
ENSOARG00020031036	Parasitological	high
ENSOARG00020037723	Parasitological	high
ENSOARG00020036488	Parasitological	high
ENSOARG00020039251	Parasitological	high
ENSOARG00020019563	Parasitological	high
ENSOARG00020019690	Parasitological	high
ENSOARG00020024289	Parasitological	high
ENSOARG00020030493	Parasitological	high
ENSOARG00020040879	Parasitological	high
ENSOARG00020030481	Parasitological	high
ENSOARG00020036610	Parasitological	high
ENSOARG00020037186	Parasitological	high
ENSOARG00020029777	Parasitological	high
ENSOARG00020028338	Parasitological	high
ENSOARG00020040564	Parasitological	high
ENSOARG00020038370	Parasitological	high
ENSOARG00020014449	Parasitological	high
ENSOARG00020030075	Parasitological	high
ENSOARG00020007114	Parasitological	high
ENSOARG00020040337	Parasitological	high
ENSOARG00020021711	Parasitological	high
ENSOARG00020034793	Parasitological	high
ENSOARG00020028171	Parasitological	high
ENSOARG00020027552	Parasitological	high
ENSOARG00020012427	Parasitological	high
ENSOARG00020036655	Parasitological	high
ENSOARG00020034252	Parasitological	high
ENSOARG00020030558	Parasitological	high
ENSOARG00020037660	Parasitological	high
ENSOARG00020039533	Parasitological	high
ENSOARG00020039264	Parasitological	high
ENSOARG00020012349	Parasitological	high
ENSOARG00020012482	Parasitological	high
ENSOARG00020034497	Parasitological	high
ENSOARG00020037310	Parasitological	high
ENSOARG00020034298	Parasitological	high
ENSOARG00020040739	Parasitological	high
ENSOARG00020035250	Parasitological	high
ENSOARG00020027623	Parasitological	high
ENSOARG00020038230	Parasitological	high
ENSOARG00020038458	Parasitological	high
ENSOARG00020018843	Parasitological	high
AAMP	Parasitological	middle
ABCG2	Parasitological	middle
ABRACL	Parasitological	middle
ADGRB3	Parasitological	middle
AGR2	Parasitological	middle
AGR3	Parasitological	middle
AHCYL2	Parasitological	middle
AHR	Parasitological	middle
ALDH2	Parasitological	middle
ALOX12B	Parasitological	middle
ALOX15	Parasitological	middle
ALOX15B	Parasitological	middle
ALOXE3	Parasitological	middle
AMER3	Parasitological	middle
AMH	Parasitological	middle
ANK1	Parasitological	middle
ANO3	Parasitological	middle
AP3D1	Parasitological	middle
ARFGEF3	Parasitological	middle
ARHGAP22	Parasitological	middle
ARHGAP28	Parasitological	middle
ARHGEF15	Parasitological	middle
ARPC2	Parasitological	middle
ARRB2	Parasitological	middle
AURKB	Parasitological	middle
B3GNT3	Parasitological	middle
BCLAF1	Parasitological	middle
BMP5	Parasitological	middle
C17orf114	Parasitological	middle
C1QTNF6	Parasitological	middle
CADM1	Parasitological	middle
CAMTA2	Parasitological	middle
CAPN1	Parasitological	middle
CASP6	Parasitological	middle
CAST	Parasitological	middle
CATIP	Parasitological	middle
CAVIN1	Parasitological	middle
CCDC115	Parasitological	middle
CCDC28A	Parasitological	middle
CCDC42	Parasitological	middle
CCNI2	Parasitological	middle
CDH1	Parasitological	middle
CDH3	Parasitological	middle
CERKL	Parasitological	middle
CFAP52	Parasitological	middle
CFI	Parasitological	middle
CHD3	Parasitological	middle
CITED2	Parasitological	middle
CNOT9	Parasitological	middle
CNTROB	Parasitological	middle
COG8	Parasitological	middle
COLGALT1	Parasitological	middle
CTC1	Parasitological	middle
CTDSP1	Parasitological	middle
CYB5D1	Parasitological	middle
CYFIP1	Parasitological	middle
DERPC	Parasitological	middle
DIP2C	Parasitological	middle
DNAH2	Parasitological	middle
DOT1L	Parasitological	middle
DYRK3	Parasitological	middle
ECT2L	Parasitological	middle
EIF2D	Parasitological	middle
ENO3	Parasitological	middle
FCHO1	Parasitological	middle
FNDC3A	Parasitological	middle
FOXP2	Parasitological	middle
GAR1	Parasitological	middle
GINM1	Parasitological	middle
GINS4	Parasitological	middle
GLTPD2	Parasitological	middle
GOLGA7	Parasitological	middle
GP1BA	Parasitological	middle
GPAT4	Parasitological	middle
GPBAR1	Parasitological	middle
GPD2	Parasitological	middle
GPRIN3	Parasitological	middle
GUCY2D	Parasitological	middle
HAS3	Parasitological	middle
HEBP2	Parasitological	middle
HECA	Parasitological	middle
HERC2	Parasitological	middle
HERC3	Parasitological	middle
HES7	Parasitological	middle
HMGCLL1	Parasitological	middle
IFNGR1	Parasitological	middle
IKBKE	Parasitological	middle
IL10	Parasitological	middle
IL13	Parasitological	middle
IL20RA	Parasitological	middle
IL22RA2	Parasitological	middle
IL2RB	Parasitological	middle
IL4	Parasitological	middle
IMP4	Parasitological	middle
INCA1	Parasitological	middle
INSL3	Parasitological	middle
ITGA4	Parasitological	middle
IZUMO4	Parasitological	middle
JAK3	Parasitological	middle
JSRP1	Parasitological	middle
KATNA1	Parasitological	middle
KCNAB3	Parasitological	middle
KCTD17	Parasitological	middle
KDM6B	Parasitological	middle
KIF1C	Parasitological	middle
KIF3A	Parasitological	middle
KRBA2	Parasitological	middle
LAMA1	Parasitological	middle
LATS1	Parasitological	middle
LINGO3	Parasitological	middle
LRIT3	Parasitological	middle
LSM7	Parasitological	middle
MAP1S	Parasitological	middle
MAP3K5	Parasitological	middle
MAP7	Parasitological	middle
MAPKAPK2	Parasitological	middle
MCUB	Parasitological	middle
MED11	Parasitological	middle
MEGF11	Parasitological	middle
MFSD6L	Parasitological	middle
MINK1	Parasitological	middle
MIR183	Parasitological	middle
MIR26B	Parasitological	middle
MIR96	Parasitological	middle
MKNK2	Parasitological	middle
MOB3A	Parasitological	middle
MPST	Parasitological	middle
MTCL1	Parasitological	middle
MTFR2	Parasitological	middle
MUC15	Parasitological	middle
MVB12A	Parasitological	middle
MYH10	Parasitological	middle
NAA38	Parasitological	middle
NDEL1	Parasitological	middle
NHSL1	Parasitological	middle
NIBAN3	Parasitological	middle
NIP7	Parasitological	middle
NIPA2	Parasitological	middle
NKX6-3	Parasitological	middle
NR4A2	Parasitological	middle
NRF1	Parasitological	middle
NTN1	Parasitological	middle
NUP43	Parasitological	middle
NUP88	Parasitological	middle
NXNL1	Parasitological	middle
OAZ1	Parasitological	middle
OLIG3	Parasitological	middle
PCDHGA2	Parasitological	middle
PCMT1	Parasitological	middle
PDE7B	Parasitological	middle
PEAK3	Parasitological	middle
PELP1	Parasitological	middle
PER1	Parasitological	middle
PERP	Parasitological	middle
PEX7	Parasitological	middle
PFAS	Parasitological	middle
PGLS	Parasitological	middle
PIK3R5	Parasitological	middle
PIK3R6	Parasitological	middle
PLA2G12A	Parasitological	middle
PLCD4	Parasitological	middle
PLD2	Parasitological	middle
PLEKHJ1	Parasitological	middle
PNKD	Parasitological	middle
PPIL4	Parasitological	middle
PRKCA	Parasitological	middle
PTPN18	Parasitological	middle
PTPRM	Parasitological	middle
PYURF	Parasitological	middle
RABEP1	Parasitological	middle
RAC2	Parasitological	middle
RAD50	Parasitological	middle
RANGRF	Parasitological	middle
RASSF5	Parasitological	middle
REPS1	Parasitological	middle
RERE	Parasitological	middle
RNF167	Parasitological	middle
RNF222	Parasitological	middle
RNF227	Parasitological	middle
RPAIN	Parasitological	middle
RPL26	Parasitological	middle
RRH	Parasitological	middle
RUFY4	Parasitological	middle
SAMD5	Parasitological	middle
SASH1	Parasitological	middle
SEPTIN8	Parasitological	middle
SF3A2	Parasitological	middle
SLC11A1	Parasitological	middle
SLC25A11	Parasitological	middle
SLC25A35	Parasitological	middle
SLC27A1	Parasitological	middle
SLC35D3	Parasitological	middle
SLC45A1	Parasitological	middle
SLC5A12	Parasitological	middle
SMIM28	Parasitological	middle
SMO	Parasitological	middle
SNTB2	Parasitological	middle
SPAG7	Parasitological	middle
SPDYC	Parasitological	middle
SPPL2B	Parasitological	middle
SSTR3	Parasitological	middle
STAT3	Parasitological	middle
STAT5A	Parasitological	middle
STAT5B	Parasitological	middle
STRIP2	Parasitological	middle
STX8	Parasitological	middle
STXBP5	Parasitological	middle
SYVN1	Parasitological	middle
TAB2	Parasitological	middle
TANGO6	Parasitological	middle
TERF2	Parasitological	middle
TM4SF5	Parasitological	middle
TMBIM1	Parasitological	middle
TMED6	Parasitological	middle
TMEM107	Parasitological	middle
TMEM221	Parasitological	middle
TMEM88	Parasitological	middle
TMPRSS6	Parasitological	middle
TMPRSS9	Parasitological	middle
TNFAIP3	Parasitological	middle
TRAPPC1	Parasitological	middle
TSPAN13	Parasitological	middle
TSPAN33	Parasitological	middle
TUBGCP5	Parasitological	middle
TXLNB	Parasitological	middle
U5	Parasitological	middle
U6	Parasitological	middle
U8	Parasitological	middle
UBA6	Parasitological	middle
UNC13A	Parasitological	middle
USP37	Parasitological	middle
USP43	Parasitological	middle
UST	Parasitological	middle
UTP4	Parasitological	middle
VAMP2	Parasitological	middle
VIL1	Parasitological	middle
VMO1	Parasitological	middle
VPS4A	Parasitological	middle
WSCD1	Parasitological	middle
ZC3H12D	Parasitological	middle
ZFP3	Parasitological	middle
ZMYND15	Parasitological	middle
ENSOARG00020011095	Parasitological	middle
ENSOARG00020039882	Parasitological	middle
ENSOARG00020021831	Parasitological	middle
ENSOARG00020037613	Parasitological	middle
ENSOARG00020040101	Parasitological	middle
ENSOARG00020025231	Parasitological	middle
ENSOARG00020025171	Parasitological	middle
ENSOARG00020012584	Parasitological	middle
ENSOARG00020024850	Parasitological	middle
ENSOARG00020024633	Parasitological	middle
ENSOARG00020036605	Parasitological	middle
ENSOARG00020027386	Parasitological	middle
ENSOARG00020021761	Parasitological	middle
ENSOARG00020021573	Parasitological	middle
ENSOARG00020041002	Parasitological	middle
ENSOARG00020040413	Parasitological	middle
ENSOARG00020030705	Parasitological	middle
ENSOARG00020038404	Parasitological	middle
ENSOARG00020036794	Parasitological	middle
ENSOARG00020029953	Parasitological	middle
ENSOARG00020009950	Parasitological	middle
ENSOARG00020021525	Parasitological	middle
ENSOARG00020029891	Parasitological	middle
ENSOARG00020028704	Parasitological	middle
ENSOARG00020039381	Parasitological	middle
ENSOARG00020009390	Parasitological	middle
ENSOARG00020036922	Parasitological	middle
ENSOARG00020019920	Parasitological	middle
ENSOARG00020033223	Parasitological	middle
ENSOARG00020038134	Parasitological	middle
ENSOARG00020009493	Parasitological	middle
ENSOARG00020008157	Parasitological	middle
ENSOARG00020031839	Parasitological	middle
ENSOARG00020037530	Parasitological	middle
ENSOARG00020037510	Parasitological	middle
ENSOARG00020031937	Parasitological	middle
ENSOARG00020032292	Parasitological	middle
ENSOARG00020039502	Parasitological	middle
ENSOARG00020030727	Parasitological	middle
ENSOARG00020036084	Parasitological	middle
ENSOARG00020025600	Parasitological	middle
ENSOARG00020026884	Parasitological	middle
ENSOARG00020032052	Parasitological	middle
ENSOARG00020026870	Parasitological	middle
ENSOARG00020028055	Parasitological	middle
ENSOARG00020037432	Parasitological	middle
ENSOARG00020027035	Parasitological	middle
ENSOARG00020008046	Parasitological	middle
ENSOARG00020007154	Parasitological	middle
ENSOARG00020029413	Parasitological	middle
ENSOARG00020030515	Parasitological	middle
ENSOARG00020006527	Parasitological	middle
ENSOARG00020035099	Parasitological	middle
ENSOARG00020038113	Parasitological	middle
ENSOARG00020028786	Parasitological	middle
ENSOARG00020032067	Parasitological	middle
ENSOARG00020031925	Parasitological	middle
ENSOARG00020016279	Parasitological	middle
ENSOARG00020036991	Parasitological	middle
ENSOARG00020033428	Parasitological	middle
ENSOARG00020031601	Parasitological	middle
ENSOARG00020040476	Parasitological	middle
ENSOARG00020034883	Parasitological	middle
ENSOARG00020025583	Parasitological	middle
ENSOARG00020035041	Parasitological	middle
ENSOARG00020026319	Parasitological	middle
ENSOARG00020035826	Parasitological	middle
ENSOARG00020033491	Parasitological	middle
ENSOARG00020008276	Parasitological	middle
ENSOARG00020032120	Parasitological	middle
ENSOARG00020030876	Parasitological	middle
ENSOARG00020015693	Parasitological	middle
ENSOARG00020039474	Parasitological	middle
ENSOARG00020038873	Parasitological	middle
ENSOARG00020039578	Parasitological	middle
ENSOARG00020031684	Parasitological	middle
ENSOARG00020029724	Parasitological	middle
ENSOARG00020026997	Parasitological	middle
ENSOARG00020036031	Parasitological	middle
ENSOARG00020034156	Parasitological	middle
ENSOARG00020023567	Parasitological	middle
ENSOARG00020038139	Parasitological	middle
ENSOARG00020034700	Parasitological	middle
ENSOARG00020026574	Parasitological	middle
ENSOARG00020039371	Parasitological	middle
ENSOARG00020039929	Parasitological	middle
ENSOARG00020035837	Parasitological	middle
ENSOARG00020037544	Parasitological	middle
ENSOARG00020031342	Parasitological	middle
ENSOARG00020027540	Parasitological	middle
ENSOARG00020038739	Parasitological	middle
ENSOARG00020029089	Parasitological	middle
ENSOARG00020039116	Parasitological	middle
ENSOARG00020029541	Parasitological	middle
ENSOARG00020039055	Parasitological	middle
ENSOARG00020027924	Parasitological	middle
ENSOARG00020029097	Parasitological	middle
ENSOARG00020031863	Parasitological	middle
ENSOARG00020031184	Parasitological	middle
ENSOARG00020035610	Parasitological	middle
ENSOARG00020031805	Parasitological	middle
ENSOARG00020034149	Parasitological	middle
ENSOARG00020037800	Parasitological	middle
ENSOARG00020037010	Parasitological	middle
ENSOARG00020028807	Parasitological	middle
ENSOARG00020030657	Parasitological	middle
ENSOARG00020035905	Parasitological	middle
HSPBAP1	Physiological	high
SLC49A4	Physiological	high
SEMA5B	Physiological	high
EPHX2	Physiological	high
CHRNA2	Physiological	high
PTK2B	Physiological	high
ENSOARG00020027480	Physiological	high
CORO2A	Physiological	high
TRIM14	Physiological	high
NANS	Physiological	high
ENSOARG00020001641	Physiological	high
ENSOARG00020033805	Physiological	high
HEMGN	Physiological	high
ENSOARG00020030958	Physiological	high
ENSOARG00020029942	Physiological	high
GLCE	Physiological	high
5S_rRNA	Physiological	middle
ACSS3	Physiological	middle
ADCK2	Physiological	middle
ADCY9	Physiological	middle
ADRB2	Physiological	middle
AGBL4	Physiological	middle
ANKS3	Physiological	middle
ASB6	Physiological	middle
BRAF	Physiological	middle
C16orf89	Physiological	middle
C16orf90	Physiological	middle
C16orf96	Physiological	middle
C1QTNF6	Physiological	middle
C9orf78	Physiological	middle
CABYR	Physiological	middle
CBY2	Physiological	middle
CCDC167	Physiological	middle
CDIP1	Physiological	middle
CDK8	Physiological	middle
CEMIP	Physiological	middle
CFAP161	Physiological	middle
CHURC1	Physiological	middle
CLUAP1	Physiological	middle
CMTR1	Physiological	middle
COLEC12	Physiological	middle
CORO7	Physiological	middle
CPB2	Physiological	middle
CPM	Physiological	middle
CREBBP	Physiological	middle
CYP26B1	Physiological	middle
DCLK2	Physiological	middle
DELE1	Physiological	middle
DENND2A	Physiological	middle
DMRTA2	Physiological	middle
DNAJA3	Physiological	middle
ELAVL4	Physiological	middle
ERG	Physiological	middle
EXOC6B	Physiological	middle
EYA2	Physiological	middle
FAF1	Physiological	middle
FBXL17	Physiological	middle
FBXO38	Physiological	middle
FNBP1	Physiological	middle
FNTB	Physiological	middle
FSHR	Physiological	middle
GAREM1	Physiological	middle
GLIS2	Physiological	middle
GLT8D2	Physiological	middle
GLYR1	Physiological	middle
GNPDA1	Physiological	middle
GPR12	Physiological	middle
GPX2	Physiological	middle
HMGN3	Physiological	middle
HMOX2	Physiological	middle
HSP90B1	Physiological	middle
HTR4	Physiological	middle
IL16	Physiological	middle
IL22	Physiological	middle
IL26	Physiological	middle
IL2RB	Physiological	middle
KCTD17	Physiological	middle
LAMA3	Physiological	middle
LPP	Physiological	middle
LRP1B	Physiological	middle
MAB21L2	Physiological	middle
MACIR	Physiological	middle
MDGA1	Physiological	middle
MDM1	Physiological	middle
MEP1B	Physiological	middle
MESD	Physiological	middle
MGRN1	Physiological	middle
MIR28	Physiological	middle
MPST	Physiological	middle
NAA60	Physiological	middle
NAGPA	Physiological	middle
NDFIP1	Physiological	middle
NDUFB2	Physiological	middle
NF2	Physiological	middle
NLRC3	Physiological	middle
NMRAL1	Physiological	middle
NT5DC3	Physiological	middle
NTMT1	Physiological	middle
NUDT12	Physiological	middle
NUDT16L1	Physiological	middle
NUP107	Physiological	middle
OR2C1	Physiological	middle
OSBPL1A	Physiological	middle
PAM16	Physiological	middle
PCDH1	Physiological	middle
PCDH12	Physiological	middle
PCDH7	Physiological	middle
PCMTD1	Physiological	middle
PHIP	Physiological	middle
PPFIA2	Physiological	middle
PPL	Physiological	middle
PRRX2	Physiological	middle
RAB11FIP2	Physiological	middle
RAB15	Physiological	middle
RAP1B	Physiological	middle
RASL11A	Physiological	middle
RNF125	Physiological	middle
RNF14	Physiological	middle
ROCK1	Physiological	middle
ROGDI	Physiological	middle
RPS3A	Physiological	middle
SEC14L5	Physiological	middle
SEPTIN12	Physiological	middle
SH3TC2	Physiological	middle
SIAH3	Physiological	middle
SLC35E3	Physiological	middle
SLC7A1	Physiological	middle
SLCO4C1	Physiological	middle
SLCO6A1	Physiological	middle
SLX4	Physiological	middle
SNORA27	Physiological	middle
SNORD102	Physiological	middle
SNORD73	Physiological	middle
SPINK7	Physiological	middle
SPRY4	Physiological	middle
SPTB	Physiological	middle
SRL	Physiological	middle
SSTR3	Physiological	middle
ST18	Physiological	middle
STAB2	Physiological	middle
STARD5	Physiological	middle
TDG	Physiological	middle
TFAP4	Physiological	middle
THOC1	Physiological	middle
TIGD7	Physiological	middle
TLNRD1	Physiological	middle
TMC3	Physiological	middle
TMEM178B	Physiological	middle
TMPRSS6	Physiological	middle
TOR1A	Physiological	middle
TOR1B	Physiological	middle
TRAP1	Physiological	middle
TRAPPC8	Physiological	middle
TRIQK	Physiological	middle
TTC39C	Physiological	middle
U6	Physiological	middle
UBALD1	Physiological	middle
UBL3	Physiological	middle
UBN1	Physiological	middle
UNC5D	Physiological	middle
USP12	Physiological	middle
USP14	Physiological	middle
USP20	Physiological	middle
VASN	Physiological	middle
WASF3	Physiological	middle
ZC3H13	Physiological	middle
ZMYND8	Physiological	middle
ZNF174	Physiological	middle
ZNF200	Physiological	middle
ZNF263	Physiological	middle
ZNF500	Physiological	middle
ZNF521	Physiological	middle
ENSOARG00020034604	Physiological	middle
ENSOARG00020031549	Physiological	middle
ENSOARG00020032394	Physiological	middle
ENSOARG00020040769	Physiological	middle
ENSOARG00020012335	Physiological	middle
ENSOARG00020028331	Physiological	middle
ENSOARG00020009812	Physiological	middle
ENSOARG00020031432	Physiological	middle
ENSOARG00020036614	Physiological	middle
ENSOARG00020039534	Physiological	middle
ENSOARG00020033912	Physiological	middle
ENSOARG00020008359	Physiological	middle
ENSOARG00020032941	Physiological	middle
ENSOARG00020021722	Physiological	middle
ENSOARG00020028989	Physiological	middle
ENSOARG00020027763	Physiological	middle
ENSOARG00020032679	Physiological	middle
ENSOARG00020038841	Physiological	middle
ENSOARG00020039197	Physiological	middle
ENSOARG00020038068	Physiological	middle
ENSOARG00020021581	Physiological	middle
ENSOARG00020035204	Physiological	middle
ENSOARG00020024568	Physiological	middle
ENSOARG00020040950	Physiological	middle
ENSOARG00020035492	Physiological	middle
ENSOARG00020027614	Physiological	middle
ENSOARG00020031026	Physiological	middle
ENSOARG00020036666	Physiological	middle
ENSOARG00020038568	Physiological	middle
ENSOARG00020037404	Physiological	middle
ENSOARG00020024526	Physiological	middle
ENSOARG00020033702	Physiological	middle
ENSOARG00020015229	Physiological	middle
ENSOARG00020032374	Physiological	middle
ENSOARG00020008122	Physiological	middle
ENSOARG00020036394	Physiological	middle
ENSOARG00020028003	Physiological	middle
ENSOARG00020032720	Physiological	middle
ENSOARG00020007269	Physiological	middle
ENSOARG00020026436	Physiological	middle
ENSOARG00020026442	Physiological	middle
ENSOARG00020026445	Physiological	middle
ENSOARG00020026459	Physiological	middle
ENSOARG00020036503	Physiological	middle
ENSOARG00020008901	Physiological	middle
ENSOARG00020026474	Physiological	middle
ENSOARG00020037003	Physiological	middle
ENSOARG00020033983	Physiological	middle
ENSOARG00020038080	Physiological	middle
ENSOARG00020036773	Physiological	middle
ENSOARG00020031965	Physiological	middle
ENSOARG00020036971	Physiological	middle
ENSOARG00020035313	Physiological	middle
ENSOARG00020026618	Physiological	middle
ENSOARG00020036314	Physiological	middle
ENSOARG00020037710	Physiological	middle
ENSOARG00020032736	Physiological	middle
ENSOARG00020032428	Physiological	middle
ENSOARG00020034653	Physiological	middle
ENSOARG00020038048	Physiological	middle
ENSOARG00020038515	Physiological	middle
ENSOARG00020003436	Physiological	middle
ENSOARG00020034812	Physiological	middle
ENSOARG00020012446	Physiological	middle
ENSOARG00020040078	Physiological	middle
ENSOARG00020030464	Physiological	middle
ENSOARG00020035944	Physiological	middle
ENSOARG00020032880	Physiological	middle
ENSOARG00020002124	Physiological	middle
ENSOARG00020004917	Physiological	middle
ENSOARG00020036360	Physiological	middle
ENSOARG00020027496	Physiological	middle
ENSOARG00020036353	Physiological	middle
ENSOARG00020030600	Physiological	middle
ENSOARG00020002004	Physiological	middle
ENSOARG00020037736	Physiological	middle
ENSOARG00020040868	Physiological	middle
ENSOARG00020035002	Physiological	middle
ENSOARG00020040723	Physiological	middle
ENSOARG00020034634	Physiological	middle
ENSOARG00020033932	Physiological	middle
ENSOARG00020028432	Physiological	middle
ENSOARG00020028847	Physiological	middle
ENSOARG00020030209	Physiological	middle
ENSOARG00020031069	Physiological	middle
ENSOARG00020030298	Physiological	middle
ENSOARG00020028867	Physiological	middle
ENSOARG00020039939	Physiological	middle
ENSOARG00020027188	Physiological	middle
ENSOARG00020028865	Physiological	middle
ENSOARG00020018925	Physiological	middle
ENSOARG00020017570	Physiological	middle
ENSOARG00020028512	Physiological	middle
ENSOARG00020023389	Physiological	middle
ENSOARG00020034821	Physiological	middle
ENSOARG00020032144	Physiological	middle
ENSOARG00020032132	Physiological	middle
ENSOARG00020031843	Physiological	middle
ENSOARG00020028388	Physiological	middle
ENSOARG00020027476	Physiological	middle
ENSOARG00020029704	Physiological	middle
ENSOARG00020037378	Physiological	middle
ENSOARG00020027402	Physiological	middle
ENSOARG00020040811	Physiological	middle
ENSOARG00020039390	Physiological	middle
ENSOARG00020039783	Physiological	middle
ENSOARG00020032004	Physiological	middle
ENSOARG00020036694	Physiological	middle
ENSOARG00020027639	Physiological	middle
A1BG	Immunological	high
ABT1	Immunological	high
ANP32E	Immunological	high
AUH	Immunological	high
BMS1	Immunological	high
BTN1A1	Immunological	high
BTN2A2	Immunological	high
CDRT4	Immunological	high
CFAP206	Immunological	high
CRIP1	Immunological	high
CRIP2	Immunological	high
ESD	Immunological	high
IL17A	Immunological	high
IL1RN	Immunological	high
KDF1	Immunological	high
LRCH1	Immunological	high
MCM3	Immunological	high
MCU	Immunological	high
MIR133B	Immunological	high
MIR206	Immunological	high
MTA1	Immunological	high
MYLK3	Immunological	high
OIT3	Immunological	high
ORC3	Immunological	high
PAX8	Immunological	high
PLA2G12B	Immunological	high
PLEKHO1	Immunological	high
PSD4	Immunological	high
RARS2	Immunological	high
RGS8	Immunological	high
RNF225	Immunological	high
RPS5	Immunological	high
SASH1	Immunological	high
SLC27A5	Immunological	high
SLC35A1	Immunological	high
SLC9A1	Immunological	high
TEDC1	Immunological	high
TEKT3	Immunological	high
TENT5B	Immunological	high
TMEM121	Immunological	high
TRNP1	Immunological	high
TRPC4	Immunological	high
U6	Immunological	high
VPS45	Immunological	high
ZBTB45	Immunological	high
ZNF132	Immunological	high
ZNF248	Immunological	high
ZNF274	Immunological	high
ZNF446	Immunological	high
ZNF8	Immunological	high
ENSOARG00020013013	Immunological	high
ENSOARG00020012382	Immunological	high
ENSOARG00020039114	Immunological	high
ENSOARG00020032844	Immunological	high
ENSOARG00020003643	Immunological	high
ENSOARG00020031775	Immunological	high
ENSOARG00020038593	Immunological	high
ENSOARG00020028196	Immunological	high
ENSOARG00020004624	Immunological	high
ENSOARG00020004675	Immunological	high
ENSOARG00020009749	Immunological	high
ENSOARG00020009773	Immunological	high
ENSOARG00020010025	Immunological	high
ENSOARG00020009997	Immunological	high
ENSOARG00020010073	Immunological	high
ENSOARG00020029801	Immunological	high
ENSOARG00020031934	Immunological	high
ENSOARG00020013434	Immunological	high
ENSOARG00020037198	Immunological	high
ENSOARG00020031278	Immunological	high
ENSOARG00020034929	Immunological	high
ENSOARG00020038699	Immunological	high
ENSOARG00020032557	Immunological	high
ENSOARG00020038587	Immunological	high
ENSOARG00020034350	Immunological	high
ENSOARG00020026892	Immunological	high
ENSOARG00020035638	Immunological	high
ENSOARG00020028284	Immunological	high
ENSOARG00020034231	Immunological	high
ENSOARG00020029228	Immunological	high
ENSOARG00020026799	Immunological	high
ENSOARG00020019944	Immunological	high
ENSOARG00020033993	Immunological	high
ENSOARG00020035929	Immunological	high
ENSOARG00020021502	Immunological	high
5S_rRNA	Immunological	middle
AATK	Immunological	middle
ABHD16A	Immunological	middle
ABHD3	Immunological	middle
ACACB	Immunological	middle
ACADS	Immunological	middle
ACE	Immunological	middle
ADCYAP1	Immunological	middle
AFG3L2	Immunological	middle
AIF1	Immunological	middle
ALG11	Immunological	middle
ALG5	Immunological	middle
ALG8	Immunological	middle
ALKBH2	Immunological	middle
ALYREF	Immunological	middle
ANKRD12	Immunological	middle
ANKRD13A	Immunological	middle
ANKRD29	Immunological	middle
ANO3	Immunological	middle
APCDD1	Immunological	middle
ARHGDIA	Immunological	middle
ARK2C	Immunological	middle
ARL16	Immunological	middle
ART3	Immunological	middle
ASPHD2	Immunological	middle
ASPSCR1	Immunological	middle
ATP5F1A	Immunological	middle
ATP6V1G2	Immunological	middle
ATP7B	Immunological	middle
B3GNTL1	Immunological	middle
BAG6	Immunological	middle
BAHCC1	Immunological	middle
BAIAP2	Immunological	middle
BICDL1	Immunological	middle
BPTF	Immunological	middle
C12orf43	Immunological	middle
C17H12orf76	Immunological	middle
C17orf58	Immunological	middle
C20H6orf47	Immunological	middle
C23H18orf25	Immunological	middle
CABLES1	Immunological	middle
CABP1	Immunological	middle
CABYR	Immunological	middle
CCDC137	Immunological	middle
CCDC57	Immunological	middle
CCDC70	Immunological	middle
CCL24	Immunological	middle
CCL26	Immunological	middle
CCNA1	Immunological	middle
CCND1	Immunological	middle
CD79B	Immunological	middle
CDC27	Immunological	middle
CENPX	Immunological	middle
CEP131	Immunological	middle
CEP192	Immunological	middle
CEP76	Immunological	middle
CEP95	Immunological	middle
CERKL	Immunological	middle
CETN1	Immunological	middle
CHMP6	Immunological	middle
CIDEA	Immunological	middle
CKAP2	Immunological	middle
CLUL1	Immunological	middle
CMKLR1	Immunological	middle
CNNM1	Immunological	middle
COG6	Immunological	middle
COLEC12	Immunological	middle
COQ5	Immunological	middle
CORO1C	Immunological	middle
COX15	Immunological	middle
CRYBA4	Immunological	middle
CRYBB1	Immunological	middle
CRYBB2	Immunological	middle
CRYBB3	Immunological	middle
CSNK1D	Immunological	middle
CSNK2B	Immunological	middle
CTIF	Immunological	middle
CXCL10	Immunological	middle
CXCL11	Immunological	middle
CYB561	Immunological	middle
CYBC1	Immunological	middle
DAO	Immunological	middle
DCAF7	Immunological	middle
DCLK1	Immunological	middle
DCXR	Immunological	middle
DDX39B	Immunological	middle
DDX42	Immunological	middle
DDX5	Immunological	middle
DLGAP1	Immunological	middle
DUS1L	Immunological	middle
EMILIN2	Immunological	middle
ENOSF1	Immunological	middle
ENTPD7	Immunological	middle
EPG5	Immunological	middle
ERN1	Immunological	middle
ESCO1	Immunological	middle
EXOSC8	Immunological	middle
FAAP100	Immunological	middle
FAM210A	Immunological	middle
FAM222A	Immunological	middle
FASN	Immunological	middle
FGF19	Immunological	middle
FICD	Immunological	middle
FN3K	Immunological	middle
FN3KRP	Immunological	middle
FOXK2	Immunological	middle
FOXN4	Immunological	middle
FOXO1	Immunological	middle
FREM2	Immunological	middle
FSCN2	Immunological	middle
FTSJ3	Immunological	middle
GAB2	Immunological	middle
GATA6	Immunological	middle
GATC	Immunological	middle
GCGR	Immunological	middle
GCN1	Immunological	middle
GH	Immunological	middle
GIT2	Immunological	middle
GLTP	Immunological	middle
GNAL	Immunological	middle
GOT1	Immunological	middle
GPANK1	Immunological	middle
GPR182	Immunological	middle
GPS1	Immunological	middle
GREB1L	Immunological	middle
GRK3	Immunological	middle
HAUS1	Immunological	middle
HDHD2	Immunological	middle
HEXD	Immunological	middle
HGS	Immunological	middle
HIP1	Immunological	middle
HNF1A	Immunological	middle
HPS4	Immunological	middle
HPSE2	Immunological	middle
IER3IP1	Immunological	middle
IMPA2	Immunological	middle
INTS4	Immunological	middle
ISCU	Immunological	middle
ITGA4	Immunological	middle
ITGB3	Immunological	middle
KANSL1	Immunological	middle
KATNAL2	Immunological	middle
KCNH6	Immunological	middle
KCTD10	Immunological	middle
KCTD14	Immunological	middle
KCTD21	Immunological	middle
KIAA1671	Immunological	middle
KLHL14	Immunological	middle
KPNA2	Immunological	middle
LAMA3	Immunological	middle
LDLRAD4	Immunological	middle
LHFPL7	Immunological	middle
LIMD2	Immunological	middle
LOXHD1	Immunological	middle
LPIN2	Immunological	middle
LRP1	Immunological	middle
LRRC45	Immunological	middle
LRRN2	Immunological	middle
LTA	Immunological	middle
LTB	Immunological	middle
LY6G5B	Immunological	middle
LY6G5C	Immunological	middle
MAB21L1	Immunological	middle
MAFG	Immunological	middle
MAP3K3	Immunological	middle
MAPT	Immunological	middle
MARCHF10	Immunological	middle
MC2R	Immunological	middle
MC5R	Immunological	middle
MCCD1	Immunological	middle
MCRIP1	Immunological	middle
MDM4	Immunological	middle
Metazoa_SRP	Immunological	middle
METRNL	Immunological	middle
METTL4	Immunological	middle
MIB1	Immunological	middle
MILR1	Immunological	middle
MIR1-2	Immunological	middle
MIR133A1	Immunological	middle
MLEC	Immunological	middle
MMAB	Immunological	middle
MPPE1	Immunological	middle
MRC2	Immunological	middle
MRCL3	Immunological	middle
MRPL12	Immunological	middle
MRPS28	Immunological	middle
MRPS31	Immunological	middle
MSI1	Immunological	middle
MUC15	Immunological	middle
MVK	Immunological	middle
MYADML2	Immunological	middle
MYL12B	Immunological	middle
MYL4	Immunological	middle
MYO18B	Immunological	middle
MYO1A	Immunological	middle
MYO1H	Immunological	middle
MYOM1	Immunological	middle
NAAA	Immunological	middle
NAB2	Immunological	middle
NAPG	Immunological	middle
NARF	Immunological	middle
NARS2	Immunological	middle
NBEA	Immunological	middle
NDC80	Immunological	middle
NDUFAF8	Immunological	middle
NDUFC2	Immunological	middle
NDUFV2	Immunological	middle
NEK3	Immunological	middle
NEK5	Immunological	middle
NEMP1	Immunological	middle
NFASC	Immunological	middle
NFKBIL1	Immunological	middle
NHLRC3	Immunological	middle
NKX2-3	Immunological	middle
NOL11	Immunological	middle
NOTUM	Immunological	middle
NPB	Immunological	middle
NPLOC4	Immunological	middle
OGFOD3	Immunological	middle
OSBPL1A	Immunological	middle
OXLD1	Immunological	middle
P4HB	Immunological	middle
PCDH7	Immunological	middle
PCYT2	Immunological	middle
PDE6G	Immunological	middle
PECAM1	Immunological	middle
PIAS2	Immunological	middle
PIEZO2	Immunological	middle
PIK3C2B	Immunological	middle
PITPNC1	Immunological	middle
PLA2G1B	Immunological	middle
POLG2	Immunological	middle
POP5	Immunological	middle
POR	Immunological	middle
POSTN	Immunological	middle
PPP4R1	Immunological	middle
PRELID3A	Immunological	middle
PROSER1	Immunological	middle
PRR29	Immunological	middle
PRRC2A	Immunological	middle
PSMC5	Immunological	middle
PSMD12	Immunological	middle
PSMG2	Immunological	middle
PSTPIP2	Immunological	middle
PTPN2	Immunological	middle
PXN	Immunological	middle
PYCR1	Immunological	middle
RAB31	Immunological	middle
RAB35	Immunological	middle
RAB40B	Immunological	middle
RAC3	Immunological	middle
RALBP1	Immunological	middle
RBBP8	Immunological	middle
RFNG	Immunological	middle
RFXAP	Immunological	middle
RIOK3	Immunological	middle
RNF10	Immunological	middle
RNMT	Immunological	middle
ROCK1	Immunological	middle
RPLP0	Immunological	middle
RPTOR	Immunological	middle
SART3	Immunological	middle
SCN4A	Immunological	middle
SDAD1	Immunological	middle
SEH1L	Immunological	middle
SEMA5A	Immunological	middle
SERTM1	Immunological	middle
SETBP1	Immunological	middle
SEZ6L	Immunological	middle
SGSM1	Immunological	middle
SIGLEC15	Immunological	middle
SIRT4	Immunological	middle
SIRT7	Immunological	middle
SKOR2	Immunological	middle
SLC10A2	Immunological	middle
SLC14A1	Immunological	middle
SLC14A2	Immunological	middle
SLC16A3	Immunological	middle
SLC25A10	Immunological	middle
SLC25A15	Immunological	middle
SLC25A28	Immunological	middle
SLC38A10	Immunological	middle
SLC5A12	Immunological	middle
SMAD2	Immunological	middle
SMARCD2	Immunological	middle
SMCHD1	Immunological	middle
SMURF2	Immunological	middle
SNORA38	Immunological	middle
SNORA50C	Immunological	middle
SNORA62	Immunological	middle
SNORA71	Immunological	middle
SNORD104	Immunological	middle
SNORD83	Immunological	middle
SOHLH2	Immunological	middle
SPART	Immunological	middle
SPIRE1	Immunological	middle
SPPL3	Immunological	middle
SRRD	Immunological	middle
SRSF9	Immunological	middle
SSH1	Immunological	middle
ST8SIA5	Immunological	middle
STAT6	Immunological	middle
STOML3	Immunological	middle
STRADA	Immunological	middle
SUPT20H	Immunological	middle
SVOP	Immunological	middle
TAC3	Immunological	middle
TACO1	Immunological	middle
TANC2	Immunological	middle
TBCD	Immunological	middle
TCF4	Immunological	middle
TENM4	Immunological	middle
TEPSIN	Immunological	middle
TEX2	Immunological	middle
TFIP11	Immunological	middle
THOC1	Immunological	middle
THRSP	Immunological	middle
THSD1	Immunological	middle
TLK2	Immunological	middle
TMEM119	Immunological	middle
TMEM241	Immunological	middle
TNF	Immunological	middle
TPD52	Immunological	middle
TPST2	Immunological	middle
TRPC4	Immunological	middle
TRPV4	Immunological	middle
TSPAN10	Immunological	middle
TTC39C	Immunological	middle
TUBB6	Immunological	middle
TWSG1	Immunological	middle
TYMS	Immunological	middle
U1	Immunological	middle
U2	Immunological	middle
U4	Immunological	middle
U6	Immunological	middle
U8	Immunological	middle
UBE3B	Immunological	middle
UNC119B	Immunological	middle
UNG	Immunological	middle
USP14	Immunological	middle
USP30	Immunological	middle
USP35	Immunological	middle
VAPA	Immunological	middle
VPS36	Immunological	middle
WDFY2	Immunological	middle
WDR45B	Immunological	middle
WSCD2	Immunological	middle
YES1	Immunological	middle
ZBTB10	Immunological	middle
ZBTB39	Immunological	middle
ZBTB7C	Immunological	middle
ZNF750	Immunological	middle
ENSOARG00020003276	Immunological	middle
ENSOARG00020037856	Immunological	middle
ENSOARG00020030716	Immunological	middle
ENSOARG00020040844	Immunological	middle
ENSOARG00020003882	Immunological	middle
ENSOARG00020038339	Immunological	middle
ENSOARG00020035298	Immunological	middle
ENSOARG00020026652	Immunological	middle
ENSOARG00020034162	Immunological	middle
ENSOARG00020029476	Immunological	middle
ENSOARG00020030349	Immunological	middle
ENSOARG00020027955	Immunological	middle
ENSOARG00020037279	Immunological	middle
ENSOARG00020031081	Immunological	middle
ENSOARG00020027007	Immunological	middle
ENSOARG00020004310	Immunological	middle
ENSOARG00020004666	Immunological	middle
ENSOARG00020034911	Immunological	middle
ENSOARG00020032431	Immunological	middle
ENSOARG00020036341	Immunological	middle
ENSOARG00020005685	Immunological	middle
ENSOARG00020033613	Immunological	middle
ENSOARG00020034081	Immunological	middle
ENSOARG00020032662	Immunological	middle
ENSOARG00020037451	Immunological	middle
ENSOARG00020028693	Immunological	middle
ENSOARG00020037946	Immunological	middle
ENSOARG00020034589	Immunological	middle
ENSOARG00020003078	Immunological	middle
ENSOARG00020003120	Immunological	middle
ENSOARG00020040940	Immunological	middle
ENSOARG00020036354	Immunological	middle
ENSOARG00020040711	Immunological	middle
ENSOARG00020030649	Immunological	middle
ENSOARG00020022830	Immunological	middle
ENSOARG00020028861	Immunological	middle
ENSOARG00020030641	Immunological	middle
ENSOARG00020022166	Immunological	middle
ENSOARG00020039061	Immunological	middle
ENSOARG00020038883	Immunological	middle
ENSOARG00020020954	Immunological	middle
ENSOARG00020018141	Immunological	middle
ENSOARG00020017343	Immunological	middle
ENSOARG00020033469	Immunological	middle
ENSOARG00020015692	Immunological	middle
ENSOARG00020015527	Immunological	middle
ENSOARG00020033901	Immunological	middle
ENSOARG00020015296	Immunological	middle
ENSOARG00020014631	Immunological	middle
ENSOARG00020014070	Immunological	middle
ENSOARG00020030102	Immunological	middle
ENSOARG00020030355	Immunological	middle
ENSOARG00020035900	Immunological	middle
ENSOARG00020036554	Immunological	middle
ENSOARG00020026074	Immunological	middle
ENSOARG00020026071	Immunological	middle
ENSOARG00020026069	Immunological	middle
ENSOARG00020026067	Immunological	middle
ENSOARG00020034304	Immunological	middle
ENSOARG00020026063	Immunological	middle
ENSOARG00020026062	Immunological	middle
ENSOARG00020026058	Immunological	middle
ENSOARG00020025535	Immunological	middle
ENSOARG00020040887	Immunological	middle
ENSOARG00020040806	Immunological	middle
ENSOARG00020040451	Immunological	middle
ENSOARG00020033544	Immunological	middle
ENSOARG00020025219	Immunological	middle
ENSOARG00020036299	Immunological	middle
ENSOARG00020031436	Immunological	middle
ENSOARG00020028384	Immunological	middle
ENSOARG00020025000	Immunological	middle
ENSOARG00020023228	Immunological	middle
ENSOARG00020039970	Immunological	middle
ENSOARG00020004915	Immunological	middle
ENSOARG00020029985	Immunological	middle
ENSOARG00020005542	Immunological	middle
ENSOARG00020029489	Immunological	middle
ENSOARG00020027319	Immunological	middle
ENSOARG00020028635	Immunological	middle
ENSOARG00020034126	Immunological	middle
ENSOARG00020022065	Immunological	middle
ENSOARG00020022095	Immunological	middle
ENSOARG00020022194	Immunological	middle
ENSOARG00020030309	Immunological	middle
ENSOARG00020032976	Immunological	middle
ENSOARG00020022859	Immunological	middle
ENSOARG00020028682	Immunological	middle
ENSOARG00020022895	Immunological	middle
ENSOARG00020023352	Immunological	middle
ENSOARG00020029267	Immunological	middle
ENSOARG00020036227	Immunological	middle
ENSOARG00020030501	Immunological	middle
ENSOARG00020036581	Immunological	middle
ENSOARG00020028658	Immunological	middle
ENSOARG00020030058	Immunological	middle
ENSOARG00020005382	Immunological	middle
ENSOARG00020031865	Immunological	middle
ENSOARG00020035105	Immunological	middle
ENSOARG00020036888	Immunological	middle
ENSOARG00020027665	Immunological	middle
ENSOARG00020034400	Immunological	middle
ENSOARG00020035889	Immunological	middle
ENSOARG00020036137	Immunological	middle
ENSOARG00020026530	Immunological	middle
ENSOARG00020037109	Immunological	middle
ENSOARG00020027562	Immunological	middle
ENSOARG00020039641	Immunological	middle
ENSOARG00020026884	Immunological	middle
ENSOARG00020015214	Immunological	middle
ENSOARG00020015959	Immunological	middle
ENSOARG00020035137	Immunological	middle
ENSOARG00020037834	Immunological	middle
ENSOARG00020016687	Immunological	middle
ENSOARG00020013189	Immunological	middle
ENSOARG00020025198	Immunological	middle
ENSOARG00020031777	Immunological	middle
ENSOARG00020030170	Immunological	middle
ENSOARG00020018493	Immunological	middle
ENSOARG00020034774	Immunological	middle
ENSOARG00020030333	Immunological	middle
ENSOARG00020034299	Immunological	middle
ENSOARG00020040329	Immunological	middle
ENSOARG00020038201	Immunological	middle
ENSOARG00020039024	Immunological	middle
ENSOARG00020034901	Immunological	middle
ENSOARG00020028003	Immunological	middle
ENSOARG00020035118	Immunological	middle
ENSOARG00020025860	Immunological	middle
ENSOARG00020033034	Immunological	middle
ENSOARG00020031395	Immunological	middle
ENSOARG00020036444	Immunological	middle
ENSOARG00020027279	Immunological	middle
ENSOARG00020029391	Immunological	middle
ENSOARG00020025909	Immunological	middle
ENSOARG00020030131	Immunological	middle
ENSOARG00020029731	Immunological	middle
ENSOARG00020006388	Immunological	middle
ENSOARG00020007128	Immunological	middle
ENSOARG00020008122	Immunological	middle
ENSOARG00020040642	Immunological	middle
ENSOARG00020038634	Immunological	middle
ENSOARG00020039507	Immunological	middle
ENSOARG00020009388	Immunological	middle
ENSOARG00020009401	Immunological	middle
ENSOARG00020039426	Immunological	middle
ENSOARG00020029426	Immunological	middle
ENSOARG00020028402	Immunological	middle
ENSOARG00020012393	Immunological	middle
ENSOARG00020033708	Immunological	middle
ENSOARG00020030516	Immunological	middle
ENSOARG00020030783	Immunological	middle
ENSOARG00020037084	Immunological	middle
ENSOARG00020033313	Immunological	middle
ENSOARG00020035690	Immunological	middle
ENSOARG00020040843	Immunological	middle
ENSOARG00020024394	Immunological	middle
ENSOARG00020037968	Immunological	middle
ENSOARG00020031834	Immunological	middle
ENSOARG00020030079	Immunological	middle
ENSOARG00020035992	Immunological	middle
ENSOARG00020030963	Immunological	middle
ENSOARG00020032496	Immunological	middle
ENSOARG00020037421	Immunological	middle
ENSOARG00020027518	Immunological	middle
ENSOARG00020010055	Immunological	middle
ENSOARG00020037734	Immunological	middle
ENSOARG00020040278	Immunological	middle
ENSOARG00020040325	Immunological	middle
ENSOARG00020040063	Immunological	middle
ENSOARG00020033632	Immunological	middle
ENSOARG00020040219	Immunological	middle
ENSOARG00020032189	Immunological	middle
ENSOARG00020040493	Immunological	middle
ENSOARG00020037409	Immunological	middle
ENSOARG00020040993	Immunological	middle
ENSOARG00020027669	Immunological	middle
ENSOARG00020034054	Immunological	middle
