# Supplementary material for: Candidate Genes of Gastrointestinal Nematode Resistance Traits in Sheep: A Systematic Review of GWASs and Gene Prioritization Analysis
Source: Genes (Basel). 2025 Sep 28;16(10):1151. doi: 10.3390/genes16101151 (PMC12564242; doi:10.3390/genes16101151)
Supplement: Supplementary file 1 [file genes-16-01151-s001.zip › Table S5.Sheep parasite resistance trait related genes from SheepQTLdb.xlsx]

## Sheet: Sheet1
Gene Symbol	Gene Name	Alias	Gene ID	Gene DB	QTL_ID	Trait Name	Chr.	VTO_ID	LPT_ID	CMO_ID
MGRN1	Mahogunin ring finger 1	E3 ubiquitin-protein ligase MGRN1	101103032	NCBIgene	261733	Fecal egg count	24	VT:0010437	NOMAPPING	CMO:0002544
NELL1	Neural EGFL like 1	protein kinase C-binding protein NELL1	101112858	NCBIgene	282180	Fecal egg count	21	VT:0010437	NOMAPPING	CMO:0002544
ALB	Albumin	serum albumin	443393	NCBIgene	193715	Fecal egg count	6	VT:0010437	NOMAPPING	CMO:0002544
ALB	Albumin	serum albumin	443393	NCBIgene	193716	Fecal egg count	6	VT:0010437	NOMAPPING	CMO:0002544
NLRX1	NLR family member X1	NLR family member X1	101108417	NCBIgene	287428	Fecal egg count	15	VT:0010437	NOMAPPING	CMO:0002544
NLRX1	NLR family member X1	NLR family member X1	101108417	NCBIgene	287431	Fecal egg count	15	VT:0010437	NOMAPPING	CMO:0002544
NLRX1	NLR family member X1	NLR family member X1	101108417	NCBIgene	287429	Fecal egg count	15	VT:0010437	NOMAPPING	CMO:0002544
NLRX1	NLR family member X1	NLR family member X1	101108417	NCBIgene	287433	Fecal egg count	15	VT:0010437	NOMAPPING	CMO:0002544
HFEC_1	Haemonchus contortus FEC1		100532779	NCBIgene	12938	Fecal egg count	2	VT:0010437	NOMAPPING	CMO:0002544
GALNT6	Polypeptide N-acetylgalactosaminyltransferase 6	polypeptide N-acetylgalactosaminyltransferase 6	101114859	NCBIgene	285195	Fecal egg count	3	VT:0010437	NOMAPPING	CMO:0002544
TMCO5A	Transmembrane and coiled-coil domains 5A	transmembrane and coiled-coil domain-containing protein 5A	101112065	NCBIgene	282183	Fecal egg count	7	VT:0010437	NOMAPPING	CMO:0002544
ATRNL1	Attractin like 1	attractin-like protein 1	101119865	NCBIgene	282185	Fecal egg count	22	VT:0010437	NOMAPPING	CMO:0002544
TLR9	Toll like receptor 9	toll-like receptor 9	494547	NCBIgene	261729	Fecal egg count	19	VT:0010437	NOMAPPING	CMO:0002544
TLR9	Toll like receptor 9	toll-like receptor 9	494547	NCBIgene	261730	Fecal egg count	19	VT:0010437	NOMAPPING	CMO:0002544
TLR9	Toll like receptor 9	toll-like receptor 9	494547	NCBIgene	287424	Fecal egg count	19	VT:0010437	NOMAPPING	CMO:0002544
TLR9	Toll like receptor 9	toll-like receptor 9	494547	NCBIgene	287427	Fecal egg count	19	VT:0010437	NOMAPPING	CMO:0002544
SLC30A2	Solute carrier family 30 member 2	zinc transporter 2	101117314	NCBIgene	193713	Fecal egg count	2	VT:0010437	NOMAPPING	CMO:0002544
SLC30A2	Solute carrier family 30 member 2	zinc transporter 2	101117314	NCBIgene	193714	Fecal egg count	2	VT:0010437	NOMAPPING	CMO:0002544
ZNF596	Zinc finger protein 596	zinc finger protein 596	101104371	NCBIgene	282179	Fecal egg count	1	VT:0010437	NOMAPPING	CMO:0002544
TLR6	Toll like receptor 6	toll-like receptor 6	554257	NCBIgene	287425	Fecal egg count	6	VT:0010437	NOMAPPING	CMO:0002544
TLR6	Toll like receptor 6	toll-like receptor 6	554257	NCBIgene	287426	Fecal egg count	6	VT:0010437	NOMAPPING	CMO:0002544
LEPR	Leptin receptor	cytokine receptor	443264	NCBIgene	261727	Fecal egg count	1	VT:0010437	NOMAPPING	CMO:0002544
HFEC_2	Haemonchus contortus FEC2		100532788	NCBIgene	12961	Fecal egg count	25	VT:0010437	NOMAPPING	CMO:0002544
SYNGR1	Synaptogyrin 1	synaptogyrin-1	105614926	NCBIgene	285197	Fecal egg count	3	VT:0010437	NOMAPPING	CMO:0002544
ST6GALNAC3	ST6 N-acetylgalactosaminide alpha-2,6-sialyltransferase 3	alpha-N-acetylgalactosaminide alpha-2,6-sialyltransferase 3	101121471	NCBIgene	282182	Fecal egg count	1	VT:0010437	NOMAPPING	CMO:0002544
RHOA	Ras homolog family member A	transforming protein RhoA	100302078	NCBIgene	285202	Fecal egg count	19	VT:0010437	NOMAPPING	CMO:0002544
NAV3	Neuron navigator 3	n/a	101102301	NCBIgene	57493	Fecal egg count	3	VT:0010437	NOMAPPING	CMO:0002544
GALNTL6	Polypeptide N-acetylgalactosaminyltransferase like 6	polypeptide N-acetylgalactosaminyltransferase-like 6	101121150	NCBIgene	178734	Fecal egg count	2	VT:0010437	NOMAPPING	CMO:0002544
INO80	INO80 complex ATPase subunit	chromatin-remodeling ATPase INO80|INO80 homolog	101112063	NCBIgene	261735	Fecal egg count	7	VT:0010437	NOMAPPING	CMO:0002544
PTH2R	Parathyroid hormone 2 receptor	parathyroid hormone 2 receptor	101120988	NCBIgene	282184	Fecal egg count	2	VT:0010437	NOMAPPING	CMO:0002544
GLI1	GLI family zinc finger 1	n/a	101120651	NCBIgene	57499	Fecal egg count	3	VT:0010437	NOMAPPING	CMO:0002544
ZNF277	Zinc finger protein 277	zinc finger protein 277	101112808	NCBIgene	140306	Fecal egg count	4	VT:0010437	NOMAPPING	CMO:0002544
PALLD	Palladin, cytoskeletal associated protein	palladin	101122413	NCBIgene	178732	Fecal egg count	2	VT:0010437	NOMAPPING	CMO:0002544
MED11	Mediator complex subunit 11	mediator of RNA polymerase II transcription subunit 11	101111979	NCBIgene	301275	Fecal egg count	11	VT:0010437	NOMAPPING	CMO:0002544
CEP350	Centrosomal protein 350	centrosome-associated protein 350	101122613	NCBIgene	285200	Fecal egg count	12	VT:0010437	NOMAPPING	CMO:0002544
IFNG	Interferon, gamma	gamma-interferon	443396	NCBIgene	13824	Fecal egg count	3	VT:0010437	NOMAPPING	CMO:0002544
IFNG	Interferon, gamma	gamma-interferon	443396	NCBIgene	13825	Fecal egg count	3	VT:0010437	NOMAPPING	CMO:0002544
BRINP3	BMP/retinoic acid inducible neural specific 3	BMP/retinoic acid-inducible neural-specific protein 3	101123479	NCBIgene	285216	Fecal egg count	12	VT:0010437	NOMAPPING	CMO:0002544
DHRS9	Dehydrogenase/reductase 9	dehydrogenase/reductase SDR family member 9	101120807	NCBIgene	301274	Fecal egg count	2	VT:0010437	NOMAPPING	CMO:0002544
CTIF	Cap binding complex dependent translation initiation factor	CBP80/20-dependent translation initiation factor	101114917	NCBIgene	285206	Fecal egg count	23	VT:0010437	NOMAPPING	CMO:0002544
HFEC_2	Haemonchus contortus FEC2		100532782	NCBIgene	12947	Fecal egg count	9	VT:0010437	NOMAPPING	CMO:0002544
PRLR	Prolactin receptor	n/a	554331	NCBIgene	287423	Fecal egg count	16	VT:0010437	NOMAPPING	CMO:0002544
PRLR	Prolactin receptor	n/a	554331	NCBIgene	287432	Fecal egg count	16	VT:0010437	NOMAPPING	CMO:0002544
PRLR	Prolactin receptor	n/a	554331	NCBIgene	287430	Fecal egg count	16	VT:0010437	NOMAPPING	CMO:0002544
EIF2AK4	Eukaryotic translation initiation factor 2 alpha kinase 4	eIF-2-alpha kinase GCN2	101107358	NCBIgene	261739	Fecal egg count	7	VT:0010437	NOMAPPING	CMO:0002544
TENM3	Teneurin transmembrane protein 3	teneurin-3	101108282	NCBIgene	282181	Fecal egg count	26	VT:0010437	NOMAPPING	CMO:0002544
TSHR	Thyroid stimulating hormone receptor	thyrotropin receptor	443428	NCBIgene	261738	Fecal egg count	7	VT:0010437	NOMAPPING	CMO:0002544
IGF1R	Insulin like growth factor 1 receptor	insulin-like growth factor 1 receptor|insulin-like growth factor type 1 receptor	443515	NCBIgene	285201	Fecal egg count	18	VT:0010437	NOMAPPING	CMO:0002544
DNM3	Dynamin 3	dynamin-3	101107117	NCBIgene	285219	Fecal egg count	12	VT:0010437	NOMAPPING	CMO:0002544
LARGE1	LARGE xylosyl- and glucuronyltransferase 1	LARGE xylosyl- and glucuronyltransferase 1	101120155	NCBIgene	282186	Fecal oocyst count	3	VT:0010437	NOMAPPING	CMO:0002545
SYT1	Synaptotagmin 1	synaptotagmin-1	101102712	NCBIgene	282188	Fecal oocyst count	3	VT:0010437	NOMAPPING	CMO:0002545
SCG2	Secretogranin II	secretogranin-2	101121240	NCBIgene	282189	Fecal oocyst count	2	VT:0010437	NOMAPPING	CMO:0002545
HIPK1	Homeodomain interacting protein kinase 1	homeodomain-interacting protein kinase 1	101121386	NCBIgene	282187	Fecal oocyst count	1	VT:0010437	NOMAPPING	CMO:0002545
ALK	ALK receptor tyrosine kinase	ALK tyrosine kinase receptor	101114094	NCBIgene	282190	Fecal oocyst count	3	VT:0010437	NOMAPPING	CMO:0002545
