# Supplementary material for: Candidate Genes of Gastrointestinal Nematode Resistance Traits in Sheep: A Systematic Review of GWASs and Gene Prioritization Analysis
Source: Genes (Basel). 2025 Sep 28;16(10):1151. doi: 10.3390/genes16101151 (PMC12564242; doi:10.3390/genes16101151)
Supplement: Supplementary file 1 [file genes-16-01151-s001.zip › Table S6. List of 75 high-priority candidate genes obtained based on ToppGene gene prioritization analysis.xlsx]

## Sheet: Sheet1
Rank	GeneSymbol	GeneId	GO: Molecular Function Score	GO: Molecular Function pValue	GO: Biological Process Score	GO: Biological Process pValue	GO: Cellular Component Score	GO: Cellular Component pValue	Human Phenotype Score	Human Phenotype pValue	Mouse Phenotype Score	Mouse Phenotype pValue	Pathway Score	Pathway pValue	Pubmed Score	Pubmed pValue	Disease Score	Disease pValue	Average Score	Overall pValue	FDR	Overall pValue	FDR
1	TNF	7124	0.27184786507152375	0.006971340046475601	1	1.0E-6	0	0.5	0	0.5	0	0.5	0.8353707594160258	1.9364833462432224E-4	0.9999999999999991	0.006196746707978312	0.9999999999999996	5.809450038729666E-4	0.5134027030500032	1.3868414850959354E-6	0.0013494	5.249404818608028E-7	0.000783211
2	STAT3	6774	0	0.5058094500387297	0.9999440083494664	1.0E-6	0	0.5	0	0.5	0	0.5	0.9017160663977213	1.9364833462432224E-4	0.9999999999999996	0.006196746707978312	0.9999999999993983	5.809450038729666E-4	0.48771138375809286	8.6966596638538E-6	0.00846185	2.6214015632630705E-6	0.00195557
3	STAT5A	6776	0	0.5058094500387297	0.9999332053159713	1.0E-6	0	0.5	-1	0	0	0.5	0.9017160663977213	1.9364833462432224E-4	0.9999999999999991	0.006196746707978312	0.9883184606840315	0.003292021688613478	0.5565468193149933	1.0111883093077978E-5	0.00983886	3.117968714216879E-6	0.00155067
4	PDGFB	5155	0	0.5058094500387297	0.9999674383880748	1.0E-6	0	0.5	0	0.5	0	0.5	0.8195272733055414	1.9364833462432224E-4	0.999999972550536	0.006196746707978312	0.9988535476817468	0.0013555383423702555	0.4773675734272023	1.2455388122778466E-5	0.0121191	3.820944122989722E-6	0.00142521
5	ADRB2	154	0.580808251864479	0.003292021688613478	0.9999964559674346	1.0E-6	0	0.5	-1	0	0	0.5	0	0.500580945003873	0.9999999999999996	0.006196746707978312	0.999497090151092	9.682416731216112E-4	0.5115082847083785	2.016603405574635E-5	0.0196216	6.405088212479981E-6	0.00191128
6	MAPT	4137	0.6458918689263706	0.0013555383423702555	0.9999997677615108	1.0E-6	0	0.5	0	0.5	0	0.5	0	0.500580945003873	0.999999999999988	0.006196746707978312	0.9999703466467533	7.74593338497289E-4	0.4557349907397634	2.2252375970976956E-5	0.0216516	7.682103082218283E-6	0.00191028
7	ITGB3	3690	0	0.5058094500387297	0.9999091937001984	1.0E-6	0	0.5	0	0.5	0	0.5	0.5825768245358651	0.0011618900077459333	0.9999999999999991	0.006196746707978312	0.9995296209725026	9.682416731216112E-4	0.4477874003512181	2.3007276878872496E-5	0.0223861	1.9565460773751653E-5	0.00417024
8	SMO	6608	0.27184786507152375	0.006971340046475601	0.9999962269556847	1.0E-6	0	0.5	0	0.5	0	0.5	0	0.500580945003873	0.9999999999999996	0.006196746707978312	0.9999999284768488	5.809450038729666E-4	0.4089811178370707	3.917037447020988E-5	0.0381128	2.070788689334524E-5	0.00386202
9	GH1	2688	0	0.5058094500387297	0.999921330233377	1.0E-6	0	0.5	0	0.5	0	0.5	0.7645265335396881	1.9364833462432224E-4	0.9999999999999996	0.006196746707978312	0.5780512936393915	0.032532920216886134	0.4405983504738298	4.7297008639701765E-5	0.04602	2.926515548096198E-5	0.00485151
10	B3GNT3	10331	0.7094551765540349	5.809450038729666E-4	0.8431096813797213	0.016847405112316034	0	0.5	-1	0	0	0.5	0.94282928555389	1.0E-6	0.9350073879709504	0.027498063516653758	0	0.5412470952749806	0.5053505985411757	6.367708219345847E-5	0.0619578	3.058302257530343E-5	0.00456299
11	PAX8	7849	0.9840890277269758	1.0E-6	0.7778601708584321	0.019752130131680867	0	0.5	0	0.5	0	0.5	0	0.500580945003873	0.9999999999998996	0.006196746707978312	0.9999249190607913	7.74593338497289E-4	0.4832522729173857	6.807846562284503E-5	0.0662403	3.380397443708549E-5	0.00458505
12	CMKLR1	1240	0.9752126958970735	1.0E-6	0.9957385407609862	0.0034856700232378003	0	0.5	-1	0	0	0.5	0	0.500580945003873	0.9597846454524532	0.024012393493415957	0.9755036285565803	0.004453911696359412	0.5629206460103494	7.073292347370419E-5	0.0688231	4.277551234654897E-5	0.00531842
13	DAG1	1605	0.3880839438417048	0.006196746707978312	0.9908248448846892	0.004841208365608056	0	0.5	0	0.5	0	0.5	0.7091095997159356	3.872966692486445E-4	0.9999999999999996	0.006196746707978312	0.999933961612545	7.74593338497289E-4	0.5115706712569382	7.278240306951567E-5	0.0708173	5.297389312897138E-5	0.00607977
14	PTK2B	2185	0.6340275113870756	0.003098373353989156	0.9999997774916061	1.0E-6	0	0.5	-1	0	0	0.5	0	0.500580945003873	0.9990571405529072	0.011618900077459334	0.8765143035210207	0.013361735089078234	0.5099688887096353	7.879932958909652E-5	0.0766717	8.119939128026221E-5	0.00865354
15	TLR5	7100	0.27184786507152375	0.006971340046475601	0.11238472567699527	0.046669248644461654	0	0.5	-1	0	0	0.5	0.8506456381144762	1.9364833462432224E-4	0.9999999999999991	0.006196746707978312	0.9999341608346772	7.74593338497289E-4	0.4939573185723938	8.677516114796724E-5	0.0844322	8.928945142361311E-5	0.00888132
16	IL4	3565	0	0.5058094500387297	0.9999999860875147	1.0E-6	0	0.5	-1	0	0	0.5	0	0.500580945003873	0.9999999999999996	0.006196746707978312	0.9999999999991895	5.809450038729666E-4	0.4285718561365461	1.381559307701563E-4	0.134426	1.0075782246776743E-4	0.00939567
17	IFNGR1	3459	0.27184786507152375	0.006971340046475601	0.9760376212520906	0.006003098373353989	0	0.5	0	0.5	0	0.5	0.5676359452435169	0.0011618900077459333	0.9999999999999996	0.006196746707978312	0.9987922505095366	0.001549186676994578	0.4783536129396727	1.7435380947128376E-4	0.169646	1.1385616350156891E-4	0.00999255
18	DNAJA3	9093	0.929998470839021	1.0E-6	0.9978253491403168	0.0023237800154918666	0	0.5	-1	0	0	0.5	0	0.500580945003873	0.9656087265240845	0.02343144848954299	0.039127804843261844	0.0826878388845856	0.44419630676219396	2.0187923599157553E-4	0.196428	1.1517023011975436E-4	0.00954633
19	IL13	3596	0	0.5058094500387297	0.9999992508069039	1.0E-6	0	0.5	0	0.5	0	0.5	0	0.500580945003873	0.9999999999999996	0.006196746707978312	0.9999999634281552	5.809450038729666E-4	0.3750003258786929	2.2900165022798902E-4	0.222819	1.2273970008369606E-4	0.0096383
20	B3GNTL1	146712	0.7094550712492637	5.809450038729666E-4	0	0.5232378001549187	0	0.5	-1	0	-1	0	0.968061467573883	1.0E-6	0	0.536599535243997	0.0447846132289358	0.0826878388845856	0.3148567507301136	2.507695295400625E-4	0.243999	1.7210252796051595E-4	0.0128388
21	FSHR	2492	0.9752122816784714	1.0E-6	0.9904500410971488	0.004841208365608056	0	0.5	0	0.5	0	0.5	0	0.500580945003873	0.9999998563565788	0.006196746707978312	0.17472588351074997	0.0826878388845856	0.42355380519416885	2.5962951410796187E-4	0.25262	1.807086305922745E-4	0.0128389
22	PRKCA	5578	0	0.5058094500387297	0.9999796982259468	1.0E-6	0	0.5	-1	0	0	0.5	0	0.500580945003873	0.9999999999999996	0.006196746707978312	0.990577916511158	0.003292021688613478	0.4278958075645535	2.8520775760432215E-4	0.277507	1.912076555409259E-4	0.0129674
23	JAK3	3718	0.4973953844621413	0.0034856700232378003	0.9964635407682159	0.0034856700232378003	0	0.5	0	0.5	0	0.5	0.5676359452435169	0.0011618900077459333	0.9999999999992557	0.006196746707978312	0.6532526311282879	0.027304415182029435	0.483938099270648	3.382935082761884E-4	0.32916	1.913029538933575E-4	0.0124097
24	STAT5B	6777	0	0.5058094500387297	0.9986934291967122	0.001549186676994578	0	0.5	0	0.5	0	0.5	0.9017160663977213	1.9364833462432224E-4	0.9999999999999991	0.006196746707978312	0.9451955747948101	0.008133230054221533	0.4841596539141856	5.399306143810678E-4	0.525352	2.939685473152265E-4	0.018275
25	YES1	7525	0.4973953844621413	0.0034856700232378003	0.9916911913365624	0.004841208365608056	0	0.5	-1	0	0	0.5	0.5825768245358651	0.0011618900077459333	0.9939422724004598	0.015879163439194422	0.03924566739097794	0.0826878388845856	0.46726900827122303	5.538108505004358E-4	0.538858	3.048799859696194E-4	0.0181952
26	SEMA5A	9037	0.27184786507152375	0.006971340046475601	0.9914698584101049	0.004841208365608056	0	0.5	0	0.5	0	0.5	0.7091095997159356	3.872966692486445E-4	0.9536285212136941	0.02498063516653757	0.6460519676745182	0.027498063516653758	0.46962483349555084	5.756863408187263E-4	0.560143	3.0644155359060843E-4	0.017585
27	GCGR	2642	0.9205939937993074	1.0E-6	0.0714248477259354	0.046669248644461654	0	0.5	0	0.5	0	0.5	0	0.500580945003873	0.9999999999947873	0.006196746707978312	0.2022529377768727	0.07184353214562354	0.3296969236003301	6.10468138711906E-4	0.593985	3.1899196475326796E-4	0.0176273
28	ARRB2	409	0	0.5058094500387297	0.9999956860437166	1.0E-6	0	0.5	-1	0	0	0.5	0	0.500580945003873	0.9999999999999902	0.006196746707978312	0.6189639011748298	0.029821843532145623	0.39810617408045296	7.07425101129977E-4	0.688325	3.487904584789092E-4	0.0185855
29	IL2RB	3560	0.27184786507152375	0.006971340046475601	0.07467179886908885	0.046669248644461654	0	0.5	0	0.5	0	0.5	0.5676359452435169	0.0011618900077459333	0.9999999999310701	0.006196746707978312	0.9530131323145397	0.007552285050348567	0.38612142325324605	7.541660058297817E-4	0.733804	3.497890585099084E-4	0.017996
30	AIF1	199	0	0.5058094500387297	0.9999858543700858	1.0E-6	0	0.5	-1	0	0	0.5	0	0.500580945003873	0.999996878472243	0.006390395042602633	0.3766015324658616	0.052672347017815646	0.3733818097529669	9.03367719759407E-4	0.878977	3.590675717111136E-4	0.0178576
31	TRPV4	59341	0.7421555839475296	1.9364833462432224E-4	0.9943207360800619	0.004260263361735089	0	0.5	0	0.5	0	0.5	0	0.500580945003873	0.9926476883911689	0.01646010844306739	0.8636928157608453	0.014910921766072812	0.4581228304060859	0.001499839473917297	1.45934	3.5986509173202563E-4	0.01732
32	KIF3A	11127	0.6458918689263706	0.0013555383423702555	0.9951848640243781	0.0036793183578621223	0	0.5	-1	0	0	0.5	0	0.500580945003873	0.9999999999999996	0.006196746707978312	0.6847287637605786	0.025561580170410533	0.49585251608103015	0.0016793245770192478	1.63398	3.907645823906236E-4	0.0182194
33	TAB1	10454	0	0.5058094500387297	0.9981439458776536	0.0021301316808675446	0	0.5	-1	0	0	0.5	0.6368329892304705	7.74593338497289E-4	0.9957194814480307	0.015298218435321457	0.4407938991461007	0.04589465530596437	0.4710982499636769	0.0019656318836059894	1.91256	4.1248618323663777E-4	0.0186494
34	LRP1	4035	0.4243073069836812	0.004841208365608056	0.9991533142101038	0.0013555383423702555	0	0.5	0	0.5	0	0.5	0	0.500580945003873	0.9999999867357435	0.006196746707978312	0.8820287712020857	0.012780790085205267	0.42038133432406977	0.002163480140901286	2.10507	4.17588010233505E-4	0.0183247
35	PPARD	5467	0.27184786507152375	0.006971340046475601	0.948866513606179	0.009488768396591789	0	0.5	-1	0	0	0.5	0	0.500580945003873	0.9999999999994067	0.006196746707978312	0.9862092128241933	0.0036793183578621223	0.4627184706686721	0.0021748277656292725	2.11611	4.2495741884029936E-4	0.0181153
36	ADCYAP1	116	0	0.5058094500387297	0.999999009879824	1.0E-6	0	0.5	-1	0	0	0.5	0	0.500580945003873	0.9999999732606766	0.006196746707978312	0	0.5412470952749806	0.28571449878301375	0.002279159574776979	2.21762	4.2531332942807865E-4	0.0176269
37	FASN	2194	0.4243073069836812	0.004841208365608056	0.3100845638039015	0.03543764523625097	0	0.5	-1	0	0	0.5	0	0.500580945003873	0.9999999999998863	0.006196746707978312	0.9984588769132636	0.0017428350116189002	0.42577019657212956	0.002360539299528952	2.2968	4.344345891863499E-4	0.0175183
38	MUC15	143662	0	0.5058094500387297	0	0.5232378001549187	0	0.5	-1	0	-1	0	0.94282928555389	1.0E-6	0.09475323829516878	0.0731990704879938	-1	0	0.2501299465792107	0.002429581346461762	2.36398	4.700642153641077E-4	0.0184562
39	IL10	3586	0	0.5058094500387297	0.9997134543081467	3.872966692486445E-4	0	0.5	0	0.5	0	0.5	0	0.500580945003873	0.9999999999999996	0.006196746707978312	1	5.809450038729666E-4	0.3749824645822819	0.002433996681429851	2.36828	5.280138355997499E-4	0.0201999
40	TAB2	23118	0	0.5058094500387297	0.9954528333411454	0.0034856700232378003	0	0.5	0	0.5	0	0.5	0.6368329892304705	7.74593338497289E-4	0.9923189689873717	0.017041053446940357	0.8363312435109881	0.017041053446940357	0.4431529103794823	0.0025455596496437582	2.47683	5.759984587203615E-4	0.0214847
41	PECAM1	5175	0.27184786507152375	0.006971340046475601	0.9851869636444409	0.0056158017041053445	0	0.5	-1	0	0	0.5	0	0.500580945003873	0.9999999999999996	0.006196746707978312	0.9217033867724918	0.009682416731216111	0.46063864455566655	0.00259382003931119	2.52379	6.17318184939708E-4	0.0224644
42	IL17A	3605	0	0.5058094500387297	0.9975474394058801	0.002517428350116189	0	0.5	-1	0	0	0.5	0	0.500580945003873	0.9999999999999996	0.006196746707978312	0.9999999998097567	5.809450038729666E-4	0.4283965664983222	0.0033784613643861316	3.28724	6.700400807032603E-4	0.0238024
43	SEMA5B	54437	0	0.5058094500387297	0.7875509012082653	0.019752130131680867	0	0.5	-1	0	0	0.5	0.7092982277927862	3.872966692486445E-4	0.9207132109123537	0.028466305189775366	0.7470076989055339	0.022463206816421378	0.4886536680601546	0.0034801947284086587	3.38623	7.569476024703592E-4	0.0262643
44	AHR	196	0	0.5058094500387297	0.9995190934735138	7.74593338497289E-4	0	0.5	0	0.5	0	0.5	0	0.500580945003873	0.9999999999999996	0.006196746707978312	0.9998205922926493	9.682416731216112E-4	0.3749591011907249	0.003858603943449168	3.75442	8.257101539855816E-4	0.0279991
45	DCLK2	166614	0.6458918689263706	0.0013555383423702555	0.974268944247601	0.006584043377226956	0	0.5	-1	0	0	0.5	-1	0	0.7434437677454458	0.04144074360960496	0.3755412587215278	0.052672347017815646	0.5179985041427332	0.003933433419790133	3.82723	8.465427934226666E-4	0.0280676
46	SLC11A1	6556	0	0.5058094500387297	0.99864679486352	0.0017428350116189002	0	0.5	0	0.5	0	0.5	0	0.500580945003873	0.9999999996900535	0.006196746707978312	0.9999918802307951	5.809450038729666E-4	0.37491526344563364	0.0043237112746534745	4.20697	8.593929847164894E-4	0.0278742
47	IKBKE	9641	0	0.5058094500387297	0.7949388714870692	0.019752130131680867	0	0.5	-1	0	0	0.5	0.6368329892304705	7.74593338497289E-4	0.9995991805679078	0.010650658404337723	0.27397664977325936	0.05828814872192099	0.43595088683566907	0.004514028258382208	4.39215	9.089775508178688E-4	0.0288552
48	NME1	4830	0.3880839438417048	0.006196746707978312	0.8732285454381981	0.0156855151045701	0	0.5	-1	0	0	0.5	0	0.500580945003873	0.9315520312953357	0.027498063516653758	0.9809994822020922	0.004066615027110767	0.46831106138178685	0.004738571070034836	4.61063	9.834442277742994E-4	0.0305687
49	TYMS	7298	0.4243073069836812	0.004841208365608056	0.44234803447892374	0.0313710302091402	0	0.5	0	0.5	-1	0	0	0.500580945003873	0.9878697498485893	0.018783888458559255	0.9796223824228469	0.004066615027110767	0.4390110822341641	0.004860452463191445	4.72922	9.996541418992866E-4	0.0304384
50	BRAF	673	0	0.5058094500387297	0.9997241331290315	3.872966692486445E-4	0	0.5	0	0.5	0	0.5	0	0.500580945003873	1	0.006196746707978312	0.9839087591122662	0.0036793183578621223	0.3739733499056633	0.004919386443688167	4.78656	0.0010712527601938193	0.0319662
51	NF2	4771	0	0.5058094500387297	0.9998160359408967	3.872966692486445E-4	0	0.5	0	0.5	0	0.5	0	0.500580945003873	0.9999699873791926	0.007939581719597211	0.9937592629107715	0.003098373353989156	0.37459634398148134	0.0050622105502091674	4.92553	0.0010753667937125622	0.0314598
52	MGAT3	4248	0.7094550712492633	5.809450038729666E-4	0.6813049494222834	0.023625096824167312	0	0.5	-1	0	0	0.5	0	0.500580945003873	0.924945431052632	0.027885360185902403	0.5394623661823934	0.03505034856700232	0.461584490339983	0.005143090902350433	5.00423	0.0011163788677147624	0.0320315
53	CCND1	595	0	0.5058094500387297	0.9977551468658317	0.0023237800154918666	0	0.5	0	0.5	0	0.5	0	0.500580945003873	0.9999999999999996	0.006196746707978312	0.999951895838902	7.74593338497289E-4	0.37485698614998053	0.005371356364256674	5.22633	0.0011206646472039505	0.0315478
54	F2	2147	0	0.5058094500387297	0.9978420940537354	0.0023237800154918666	0	0.5	0	0.5	0	0.5	0	0.500580945003873	0.9999945356212061	0.006584043377226956	0.9999845854857494	7.74593338497289E-4	0.3748641279588597	0.005495036408745935	5.34667	0.0011234758300853187	0.0310412
55	AATK	9625	0.4973953844621413	0.0034856700232378003	0.8721331733521376	0.0156855151045701	0	0.5	-1	0	0	0.5	-1	0	0.5816174961371627	0.05131680867544539	0.837725967160721	0.017041053446940357	0.518198487237616	0.005654422081126542	5.50175	0.0011363623342071083	0.0308264
56	GPBAR1	151306	0.27184786507152375	0.006971340046475601	0.4072721760018076	0.03272656855151046	0	0.5	-1	0	0	0.5	0	0.500580945003873	0.9896406697228456	0.01839659178931061	0.9775998648364662	0.004260263361735089	0.4133675189509359	0.0057499736419822645	5.59472	0.0011550212136494098	0.0307731
57	BMPR1A	657	0.27184786507152375	0.006971340046475601	0.987915513570745	0.0052285050348567005	0	0.5	0	0.5	0	0.5	0	0.500580945003873	0.9999999968054265	0.006196746707978312	0.5741125299351747	0.032532920216886134	0.377936518041069	0.005930856463227441	5.77072	0.0012042225459465428	0.0315211
58	IL5RA	3568	0.27184786507152375	0.006971340046475601	0.08245279867050469	0.046669248644461654	0	0.5	-1	0	0	0.5	0	0.500580945003873	0.9996108874958514	0.010650658404337723	0.9660937064345784	0.0056158017041053445	0.363100310402188	0.005941457035837594	5.78104	0.0013975271239771159	0.0359502
59	MAPKAPK2	9261	0	0.5058094500387297	0.9189349531031661	0.011812548412083656	0	0.5	-1	0	0	0.5	0.6368329892304705	7.74593338497289E-4	0.9477439391361583	0.026336173508907823	0.12133678603764066	0.0826878388845856	0.41675741904326363	0.00602025190019162	5.85771	0.0014082390054773741	0.0356117
60	HNF1A	6927	0	0.5058094500387297	0.9934317110536773	0.004453911696359412	0	0.5	0	0.5	0	0.5	0	0.500580945003873	0.9999999999999973	0.006196746707978312	0.9999998663048837	5.809450038729666E-4	0.3745891718395228	0.006153810316925079	5.98766	0.0014141766331760008	0.0351659
61	NDEL1	81565	0.6458918689263706	0.0013555383423702555	0.9952324853361436	0.0036793183578621223	0	0.5	-1	0	0	0.5	0	0.500580945003873	0.4864473978383387	0.05615801704105345	0.03924566739097794	0.0826878388845856	0.3627243086108131	0.006354975399997076	6.18339	0.0015922092266478227	0.0389439
62	ACACA	31	0.4243073069836812	0.004841208365608056	0.23754368181584012	0.046669248644461654	0	0.5	0	0.5	0	0.5	0	0.500580945003873	0.999875175695277	0.009488768396591789	0.9745271845391514	0.004453911696359412	0.3623516666976417	0.0065406173784032795	6.36402	0.0016715211260461826	0.0402243
63	MAP1S	55201	0.6458918689263706	0.0013555383423702555	0.5944606530344062	0.026529821843532145	0	0.5	-1	0	0	0.5	-1	0	0.6041806370783556	0.0505422153369481	0.4801216239126601	0.041828040278853604	0.48118425358457245	0.00681032220063349	6.62644	0.0017115298155286895	0.0405334
64	VAPA	9218	0.6458918689263706	0.0013555383423702555	0.7546067818324124	0.020914020139426802	0	0.5	-1	0	-1	0	0	0.500580945003873	0.8618972675215559	0.03292021688613478	0.12944446030265097	0.0826878388845856	0.46712386938626954	0.006854293857580851	6.66923	0.0017225931573268127	0.040158
65	TNFAIP3	7128	0	0.5058094500387297	0.9998684886055286	1.9364833462432224E-4	0	0.5	0	0.5	0	0.5	0	0.500580945003873	0.9999999872353753	0.006196746707978312	0.7955040989451566	0.019364833462432222	0.36148093654695457	0.007066804484536782	6.876	0.0017315615217097236	0.039746
66	CDH1	999	0	0.5058094500387297	0.9902097199590703	0.004841208365608056	0	0.5	0	0.5	0	0.5	0	0.500580945003873	0.9999999999999996	0.006196746707978312	0.9998227478040869	9.682416731216112E-4	0.3743758980827678	0.0076771132586925805	7.46983	0.0018430926830785843	0.0416651
67	KLRK1	22914	0.27184786507152375	0.006971340046475601	0.8281143416506701	0.017621998450813324	0	0.5	-1	0	0	0.5	0	0.500580945003873	0.9999999999987765	0.006196746707978312	0.3837763158702756	0.05131680867544539	0.40019358560505885	0.007770909872331422	7.5611	0.00189152830006456	0.0421218
68	CHP1	11261	0.6458918689263706	0.0013555383423702555	0.9938312563773044	0.004260263361735089	0	0.5	0	0.5	0	0.5	0	0.500580945003873	0.5168967575752083	0.05480247869868319	0.4048780451253068	0.048799380325329204	0.3747575850767701	0.00782037916079148	7.60923	0.00199280800494539	0.0437246
69	GPX1	2876	0	0.5058094500387297	0.9464396347223587	0.009682416731216111	0	0.5	0	0.5	0	0.5	0	0.500580945003873	0.9999996146601018	0.006196746707978312	0.9999994390710155	5.809450038729666E-4	0.3716067238495894	0.008213034700209842	7.99128	0.0021428356809701787	0.0463349
70	GAB2	9846	0	0.5058094500387297	0.24214342898064284	0.044926413632842756	0	0.5	-1	0	0	0.5	0.5676359452435169	0.0011618900077459333	0.9087251130920334	0.02943454686289698	0.5768691652940504	0.032532920216886134	0.3960726634813843	0.008573594771422943	8.34211	0.00218974937312022	0.0466729
71	RFNG	5986	0.7097357816577637	3.872966692486445E-4	0.2246039586226494	0.046669248644461654	0	0.5	-1	0	0	0.5	0	0.500580945003873	0.5819494989995069	0.05131680867544539	0.2550481584088747	0.06003098373353989	0.3502200855126612	0.008898717183965288	8.65845	0.002200381209274127	0.046239
72	ACACB	32	0.4243073069836812	0.004841208365608056	0.8820400743858129	0.015104570100697134	0	0.5	-1	0	0	0.5	0	0.500580945003873	0.9585247399809881	0.024593338497288925	0.5344974738481416	0.03563129357087529	0.43908799294229145	0.009387948808979307	9.13447	0.0022911254222957034	0.0474772
73	ACE	1636	0	0.5058094500387297	0.842023255415863	0.016847405112316034	0	0.5	0	0.5	0	0.5	0	0.500580945003873	0.9999999978119009	0.006196746707978312	0.999999999999793	5.809450038729666E-4	0.3647026459882222	0.01007013094131215	9.79824	0.0023546013025407264	0.0481242
74	SSTR3	6753	0.27184786507152375	0.006971340046475601	0.2951276888628722	0.03814872192099148	0	0.5	-1	0	-1	0	0	0.500580945003873	0.9985525344687082	0.011812548412083656	0.2105589442503044	0.06584043377226956	0.37887490882457914	0.010140875067348398	9.86707	0.002386353241884076	0.048114
75	GLT8D2	83468	0.7591558277160496	1.9364833462432224E-4	-1	0	0	0.5	-1	0	0	0.5	-1	0	0.09475323829516878	0.0731990704879938	0.11967074357625496	0.0826878388845856	0.2825822430709884	0.010180108139616006	9.90525	0.002427918292771447	0.0482994
