# Supplementary material for: Candidate Genes of Gastrointestinal Nematode Resistance Traits in Sheep: A Systematic Review of GWASs and Gene Prioritization Analysis
Source: Genes (Basel). 2025 Sep 28;16(10):1151. doi: 10.3390/genes16101151 (PMC12564242; doi:10.3390/genes16101151)
Supplement: Supplementary file 1 [file genes-16-01151-s001.zip › Table S7. GO terms and KEGG pathways significantly enriched by high-priority genes.xlsx]

## Sheet: Sheet1
source	term_name	term_id	highlighted	adjusted_p_value	negative_log10_of_adjusted_p_value	term_size	query_size	intersection_size	effective_domain_size	intersections
KEGG	JAK-STAT signaling pathway	KEGG:04630	FALSE	7.637484066808739e-9	8.117049682766314	144	58	13	7014	STAT3,STAT5A,PDGFB,GH1,IL4,IFNGR1,IL13,JAK3,STAT5B,IL2RB,IL10,CCND1,IL5RA
KEGG	Pathways in cancer	KEGG:05200	FALSE	0.0000011629122772632357	5.9344530444610575	461	58	18	7014	STAT3,STAT5A,PDGFB,SMO,PAX8,IL4,IFNGR1,IL13,PRKCA,JAK3,STAT5B,IL2RB,PPARD,BRAF,CCND1,F2,IL5RA,CDH1
KEGG	Inflammatory bowel disease	KEGG:05321	FALSE	0.000001281539662223579	5.892267948341782	57	58	8	7014	TNF,STAT3,TLR5,IL4,IFNGR1,IL13,IL10,IL17A
KEGG	Th17 cell differentiation	KEGG:04659	FALSE	0.000006190704163815567	5.20825994919211	97	58	9	7014	STAT3,STAT5A,IL4,IFNGR1,JAK3,STAT5B,IL2RB,IL17A,AHR
KEGG	Hepatitis B	KEGG:05161	FALSE	0.000016385927629425337	4.785528967590295	143	58	10	7014	TNF,STAT3,STAT5A,PTK2B,PRKCA,JAK3,STAT5B,TAB2,IKBKE,BRAF
KEGG	Measles	KEGG:05162	FALSE	0.00004507220936262311	4.346091153034448	122	58	9	7014	STAT3,STAT5A,JAK3,STAT5B,IL2RB,TAB2,IKBKE,CCND1,TNFAIP3
KEGG	Non-small cell lung cancer	KEGG:05223	FALSE	0.00006996004464090511	4.155149922073685	65	58	7	7014	STAT3,STAT5A,PRKCA,JAK3,STAT5B,BRAF,CCND1
KEGG	Th1 and Th2 cell differentiation	KEGG:04658	FALSE	0.00020476183592004662	3.688750985166083	76	58	7	7014	STAT5A,IL4,IFNGR1,IL13,JAK3,STAT5B,IL2RB
KEGG	IL-17 signaling pathway	KEGG:04657	FALSE	0.00026634034213474935	3.574563046705812	79	58	7	7014	TNF,IL4,IL13,TAB2,IL17A,IKBKE,TNFAIP3
KEGG	Alcoholic liver disease	KEGG:04936	FALSE	0.00043580479826090185	3.3607079924312946	120	58	8	7014	TNF,FASN,TAB2,IL17A,IKBKE,CCND1,ACACA,ACACB
KEGG	Acute myeloid leukemia	KEGG:05221	FALSE	0.0008439611136394534	3.073677563470162	62	58	6	7014	STAT3,STAT5A,STAT5B,PPARD,BRAF,CCND1
KEGG	Chemical carcinogenesis - receptor activation	KEGG:05207	FALSE	0.0009948622063158214	3.002237067174654	177	58	9	7014	STAT3,STAT5A,ADRB2,PRKCA,STAT5B,ARRB2,AHR,IKBKE,CCND1
KEGG	Cytokine-cytokine receptor interaction	KEGG:04060	FALSE	0.0017297657048627217	2.7620127176666527	239	58	10	7014	TNF,GH1,IL4,IFNGR1,IL13,IL2RB,IL10,IL17A,BMPR1A,IL5RA
KEGG	Asthma	KEGG:05310	FALSE	0.0031637438205545237	2.499798690099732	24	58	4	7014	TNF,IL4,IL13,IL10
KEGG	Necroptosis	KEGG:04217	FALSE	0.00603871209954236	2.219055675236952	127	58	7	7014	TNF,STAT3,STAT5A,IFNGR1,JAK3,STAT5B,TNFAIP3
KEGG	AGE-RAGE signaling pathway in diabetic complications	KEGG:04933	FALSE	0.010854158034423552	1.9644038594675752	97	58	6	7014	TNF,STAT3,STAT5A,PRKCA,STAT5B,CCND1
KEGG	Fc epsilon RI signaling pathway	KEGG:04664	FALSE	0.011719280871362456	1.9310990370535166	62	58	5	7014	TNF,IL4,IL13,PRKCA,GAB2
KEGG	Thyroid cancer	KEGG:05216	FALSE	0.01628874263499965	1.7881124385740512	36	58	4	7014	PAX8,BRAF,CCND1,CDH1
KEGG	Growth hormone synthesis, secretion and action	KEGG:04935	FALSE	0.016799067371451735	1.774714828195273	105	58	6	7014	STAT3,STAT5A,GH1,PRKCA,STAT5B,SSTR3
KEGG	Leishmaniasis	KEGG:05140	FALSE	0.018178774922554493	1.7404353874672671	68	58	5	7014	TNF,IL4,IFNGR1,IL10,TAB2
KEGG	Chronic myeloid leukemia	KEGG:05220	FALSE	0.019476028427789952	1.710499600216547	69	58	5	7014	STAT5A,STAT5B,BRAF,CCND1,GAB2
KEGG	Malaria	KEGG:05144	FALSE	0.029830202296090992	1.5253438014224454	42	58	4	7014	TNF,LRP1,IL10,PECAM1
KEGG	Fatty acid biosynthesis	KEGG:00061	FALSE	0.03207706335560047	1.4938053980822639	18	58	3	7014	FASN,ACACA,ACACB
KEGG	Viral carcinogenesis	KEGG:05203	FALSE	0.03310317495395123	1.4801303506697452	167	58	7	7014	STAT3,STAT5A,DNAJA3,JAK3,STAT5B,CCND1,MAPKAPK2
KEGG	Epstein-Barr virus infection	KEGG:05169	FALSE	0.04241251663281413	1.3725059570305753	174	58	7	7014	TNF,STAT3,JAK3,TAB2,IKBKE,CCND1,TNFAIP3
KEGG	Proteoglycans in cancer	KEGG:05205	FALSE	0.048604614260387514	1.3133224992006831	178	58	7	7014	TNF,STAT3,ITGB3,SMO,PRKCA,BRAF,CCND1
GO:MF	protein kinase activity	GO:0004672	TRUE	0.002737172137490015	2.562697889469211	573	59	11	14954	PTK2B,PRKCA,JAK3,YES1,DCLK2,IKBKE,BRAF,AATK,BMPR1A,MAPKAPK2,CHP1
GO:MF	acetyl-CoA carboxylase activity	GO:0003989	TRUE	0.003356057962451253	2.474170547081908	2	59	2	14954	ACACA,ACACB
GO:MF	CoA carboxylase activity	GO:0016421	FALSE	0.003356057962451253	2.474170547081908	2	59	2	14954	ACACA,ACACB
GO:MF	signaling receptor activity	GO:0038023	TRUE	0.00415887048958481	2.381024603687585	1559	59	18	14954	PDGFB,ADRB2,SMO,GH1,CMKLR1,TLR5,IL4,IFNGR1,FSHR,GCGR,IL2RB,PPARD,IL10,IL17A,AHR,BMPR1A,IL5RA,SSTR3
GO:MF	molecular transducer activity	GO:0060089	FALSE	0.00415887048958481	2.381024603687585	1559	59	18	14954	PDGFB,ADRB2,SMO,GH1,CMKLR1,TLR5,IL4,IFNGR1,FSHR,GCGR,IL2RB,PPARD,IL10,IL17A,AHR,BMPR1A,IL5RA,SSTR3
GO:MF	phosphotransferase activity, alcohol group as acceptor	GO:0016773	FALSE	0.009035117392941399	2.044066200294477	652	59	11	14954	PTK2B,PRKCA,JAK3,YES1,DCLK2,IKBKE,BRAF,AATK,BMPR1A,MAPKAPK2,CHP1
GO:MF	ligase activity, forming carbon-carbon bonds	GO:0016885	FALSE	0.01004258596548918	1.9981544419783879	3	59	2	14954	ACACA,ACACB
GO:MF	signaling receptor binding	GO:0005102	TRUE	0.016565721441936274	1.7807896457204886	462	59	9	14954	TNF,PDGFB,GH1,IL4,IL13,SEMA5A,IL10,IL17A,SEMA5B
GO:MF	kinase activity	GO:0016301	FALSE	0.022357254454419277	1.6505815303252547	721	59	11	14954	PTK2B,PRKCA,JAK3,YES1,DCLK2,IKBKE,BRAF,AATK,BMPR1A,MAPKAPK2,CHP1
GO:BP	response to stimulus	GO:0050896	TRUE	0.000025702041080917618	4.590032386591601	3138	47	29	13088	TNF,STAT3,STAT5A,PDGFB,ADRB2,SMO,CMKLR1,PTK2B,TLR5,IL4,IFNGR1,DNAJA3,IL13,FSHR,JAK3,STAT5B,GCGR,ARRB2,IL2RB,IL10,IL17A,AHR,DCLK2,SLC11A1,BRAF,F2,BMPR1A,CDH1,SSTR3
GO:BP	signaling	GO:0023052	FALSE	0.008911617457552992	2.050043464409976	2490	47	22	13088	STAT3,STAT5A,PDGFB,ADRB2,SMO,CMKLR1,PTK2B,TLR5,IFNGR1,FSHR,JAK3,STAT5B,GCGR,ARRB2,IL2RB,IL10,AHR,DCLK2,BRAF,BMPR1A,HNF1A,SSTR3
GO:BP	cell communication	GO:0007154	FALSE	0.009976290837438201	2.0010308984175063	2507	47	22	13088	STAT3,STAT5A,PDGFB,ADRB2,SMO,CMKLR1,PTK2B,TLR5,IFNGR1,FSHR,JAK3,STAT5B,GCGR,ARRB2,IL2RB,IL10,AHR,DCLK2,BRAF,BMPR1A,HNF1A,SSTR3
GO:BP	cellular response to stimulus	GO:0051716	FALSE	0.01023088845398089	1.9900866503633885	2718	47	23	13088	STAT3,STAT5A,PDGFB,ADRB2,SMO,CMKLR1,PTK2B,TLR5,IFNGR1,FSHR,JAK3,STAT5B,GCGR,ARRB2,IL2RB,IL10,AHR,DCLK2,SLC11A1,BRAF,BMPR1A,CDH1,SSTR3
GO:BP	protein phosphorylation	GO:0006468	TRUE	0.014745865362723796	1.8313297357450764	557	47	10	13088	PTK2B,PRKCA,JAK3,YES1,DCLK2,IKBKE,BRAF,AATK,BMPR1A,MAPKAPK2
GO:BP	response to cytokine	GO:0034097	TRUE	0.01933159904390732	1.7137322211280448	101	47	5	13088	PTK2B,IFNGR1,IL13,IL2RB,SLC11A1
GO:BP	response to peptide	GO:1901652	FALSE	0.01933159904390732	1.7137322211280448	101	47	5	13088	PTK2B,IFNGR1,IL13,IL2RB,SLC11A1
GO:BP	immune response	GO:0006955	FALSE	0.01967462592742548	1.7060935161073645	349	47	8	13088	TNF,PTK2B,TLR5,IL4,IFNGR1,IL13,IL10,SLC11A1
GO:BP	signal transduction	GO:0007165	FALSE	0.021209276202379487	1.6734741521659569	2419	47	21	13088	STAT3,STAT5A,PDGFB,ADRB2,SMO,CMKLR1,PTK2B,TLR5,IFNGR1,FSHR,JAK3,STAT5B,GCGR,ARRB2,IL2RB,IL10,AHR,DCLK2,BRAF,BMPR1A,SSTR3
GO:BP	leukocyte activation involved in immune response	GO:0002366	FALSE	0.041918794233348995	1.3775912180408914	22	47	3	13088	PTK2B,IL13,SLC11A1
GO:BP	phosphorylation	GO:0016310	FALSE	0.04799167778471433	1.3188340669063723	640	47	10	13088	PTK2B,PRKCA,JAK3,YES1,DCLK2,IKBKE,BRAF,AATK,BMPR1A,MAPKAPK2
GO:BP	cell activation involved in immune response	GO:0002263	FALSE	0.048085288774057384	1.317987771473904	23	47	3	13088	PTK2B,IL13,SLC11A1
GO:BP	response to type II interferon	GO:0034341	FALSE	0.04959714113255626	1.30454335629485	4	47	2	13088	IFNGR1,SLC11A1
GO:CC	cytoskeleton	GO:0005856	TRUE	0.030576863582517207	1.5146070643345364	663	42	9	12737	DAG1,PTK2B,JAK3,KIF3A,NF2,NDEL1,MAP1S,CDH1,CHP1

## Sheet: Sheet2
source	term_name	term_id	highlighted	adjusted_p_value	negative_log10_of_adjusted_p_value	term_size	query_size	intersection_size	effective_domain_size	intersections
KEGG	JAK-STAT signaling pathway	KEGG:04630	FALSE	7.637484066808739e-9	8.117049682766314	144	58	13	7014	STAT3,STAT5A,PDGFB,GH1,IL4,IFNGR1,IL13,JAK3,STAT5B,IL2RB,IL10,CCND1,IL5RA
KEGG	Pathways in cancer	KEGG:05200	FALSE	0.0000011629122772632357	5.9344530444610575	461	58	18	7014	STAT3,STAT5A,PDGFB,SMO,PAX8,IL4,IFNGR1,IL13,PRKCA,JAK3,STAT5B,IL2RB,PPARD,BRAF,CCND1,F2,IL5RA,CDH1
KEGG	Inflammatory bowel disease	KEGG:05321	FALSE	0.000001281539662223579	5.892267948341782	57	58	8	7014	TNF,STAT3,TLR5,IL4,IFNGR1,IL13,IL10,IL17A
KEGG	Th17 cell differentiation	KEGG:04659	FALSE	0.000006190704163815567	5.20825994919211	97	58	9	7014	STAT3,STAT5A,IL4,IFNGR1,JAK3,STAT5B,IL2RB,IL17A,AHR
KEGG	Hepatitis B	KEGG:05161	FALSE	0.000016385927629425337	4.785528967590295	143	58	10	7014	TNF,STAT3,STAT5A,PTK2B,PRKCA,JAK3,STAT5B,TAB2,IKBKE,BRAF
KEGG	Measles	KEGG:05162	FALSE	0.00004507220936262311	4.346091153034448	122	58	9	7014	STAT3,STAT5A,JAK3,STAT5B,IL2RB,TAB2,IKBKE,CCND1,TNFAIP3
KEGG	Non-small cell lung cancer	KEGG:05223	FALSE	0.00006996004464090511	4.155149922073685	65	58	7	7014	STAT3,STAT5A,PRKCA,JAK3,STAT5B,BRAF,CCND1
KEGG	Th1 and Th2 cell differentiation	KEGG:04658	FALSE	0.00020476183592004662	3.688750985166083	76	58	7	7014	STAT5A,IL4,IFNGR1,IL13,JAK3,STAT5B,IL2RB
KEGG	IL-17 signaling pathway	KEGG:04657	FALSE	0.00026634034213474935	3.574563046705812	79	58	7	7014	TNF,IL4,IL13,TAB2,IL17A,IKBKE,TNFAIP3
KEGG	Alcoholic liver disease	KEGG:04936	FALSE	0.00043580479826090185	3.3607079924312946	120	58	8	7014	TNF,FASN,TAB2,IL17A,IKBKE,CCND1,ACACA,ACACB
KEGG	Acute myeloid leukemia	KEGG:05221	FALSE	0.0008439611136394534	3.073677563470162	62	58	6	7014	STAT3,STAT5A,STAT5B,PPARD,BRAF,CCND1
KEGG	Chemical carcinogenesis - receptor activation	KEGG:05207	FALSE	0.0009948622063158214	3.002237067174654	177	58	9	7014	STAT3,STAT5A,ADRB2,PRKCA,STAT5B,ARRB2,AHR,IKBKE,CCND1
KEGG	Cytokine-cytokine receptor interaction	KEGG:04060	FALSE	0.0017297657048627217	2.7620127176666527	239	58	10	7014	TNF,GH1,IL4,IFNGR1,IL13,IL2RB,IL10,IL17A,BMPR1A,IL5RA
KEGG	Asthma	KEGG:05310	FALSE	0.0031637438205545237	2.499798690099732	24	58	4	7014	TNF,IL4,IL13,IL10
KEGG	Necroptosis	KEGG:04217	FALSE	0.00603871209954236	2.219055675236952	127	58	7	7014	TNF,STAT3,STAT5A,IFNGR1,JAK3,STAT5B,TNFAIP3
KEGG	AGE-RAGE signaling pathway in diabetic complications	KEGG:04933	FALSE	0.010854158034423552	1.9644038594675752	97	58	6	7014	TNF,STAT3,STAT5A,PRKCA,STAT5B,CCND1
KEGG	Fc epsilon RI signaling pathway	KEGG:04664	FALSE	0.011719280871362456	1.9310990370535166	62	58	5	7014	TNF,IL4,IL13,PRKCA,GAB2
KEGG	Thyroid cancer	KEGG:05216	FALSE	0.01628874263499965	1.7881124385740512	36	58	4	7014	PAX8,BRAF,CCND1,CDH1
KEGG	Growth hormone synthesis, secretion and action	KEGG:04935	FALSE	0.016799067371451735	1.774714828195273	105	58	6	7014	STAT3,STAT5A,GH1,PRKCA,STAT5B,SSTR3
KEGG	Leishmaniasis	KEGG:05140	FALSE	0.018178774922554493	1.7404353874672671	68	58	5	7014	TNF,IL4,IFNGR1,IL10,TAB2
KEGG	Chronic myeloid leukemia	KEGG:05220	FALSE	0.019476028427789952	1.710499600216547	69	58	5	7014	STAT5A,STAT5B,BRAF,CCND1,GAB2
KEGG	Malaria	KEGG:05144	FALSE	0.029830202296090992	1.5253438014224454	42	58	4	7014	TNF,LRP1,IL10,PECAM1
KEGG	Fatty acid biosynthesis	KEGG:00061	FALSE	0.03207706335560047	1.4938053980822639	18	58	3	7014	FASN,ACACA,ACACB
KEGG	Viral carcinogenesis	KEGG:05203	FALSE	0.03310317495395123	1.4801303506697452	167	58	7	7014	STAT3,STAT5A,DNAJA3,JAK3,STAT5B,CCND1,MAPKAPK2
KEGG	Epstein-Barr virus infection	KEGG:05169	FALSE	0.04241251663281413	1.3725059570305753	174	58	7	7014	TNF,STAT3,JAK3,TAB2,IKBKE,CCND1,TNFAIP3
KEGG	Proteoglycans in cancer	KEGG:05205	FALSE	0.048604614260387514	1.3133224992006831	178	58	7	7014	TNF,STAT3,ITGB3,SMO,PRKCA,BRAF,CCND1
GO:MF	protein kinase activity	GO:0004672	TRUE	0.002737172137490015	2.562697889469211	573	59	11	14954	PTK2B,PRKCA,JAK3,YES1,DCLK2,IKBKE,BRAF,AATK,BMPR1A,MAPKAPK2,CHP1
GO:MF	acetyl-CoA carboxylase activity	GO:0003989	TRUE	0.003356057962451253	2.474170547081908	2	59	2	14954	ACACA,ACACB
GO:MF	CoA carboxylase activity	GO:0016421	FALSE	0.003356057962451253	2.474170547081908	2	59	2	14954	ACACA,ACACB
GO:MF	signaling receptor activity	GO:0038023	TRUE	0.00415887048958481	2.381024603687585	1559	59	18	14954	PDGFB,ADRB2,SMO,GH1,CMKLR1,TLR5,IL4,IFNGR1,FSHR,GCGR,IL2RB,PPARD,IL10,IL17A,AHR,BMPR1A,IL5RA,SSTR3
GO:MF	molecular transducer activity	GO:0060089	FALSE	0.00415887048958481	2.381024603687585	1559	59	18	14954	PDGFB,ADRB2,SMO,GH1,CMKLR1,TLR5,IL4,IFNGR1,FSHR,GCGR,IL2RB,PPARD,IL10,IL17A,AHR,BMPR1A,IL5RA,SSTR3
GO:MF	phosphotransferase activity, alcohol group as acceptor	GO:0016773	FALSE	0.009035117392941399	2.044066200294477	652	59	11	14954	PTK2B,PRKCA,JAK3,YES1,DCLK2,IKBKE,BRAF,AATK,BMPR1A,MAPKAPK2,CHP1
GO:MF	ligase activity, forming carbon-carbon bonds	GO:0016885	FALSE	0.01004258596548918	1.9981544419783879	3	59	2	14954	ACACA,ACACB
GO:MF	signaling receptor binding	GO:0005102	TRUE	0.016565721441936274	1.7807896457204886	462	59	9	14954	TNF,PDGFB,GH1,IL4,IL13,SEMA5A,IL10,IL17A,SEMA5B
GO:MF	kinase activity	GO:0016301	FALSE	0.022357254454419277	1.6505815303252547	721	59	11	14954	PTK2B,PRKCA,JAK3,YES1,DCLK2,IKBKE,BRAF,AATK,BMPR1A,MAPKAPK2,CHP1
GO:BP	response to stimulus	GO:0050896	TRUE	0.000025702041080917618	4.590032386591601	3138	47	29	13088	TNF,STAT3,STAT5A,PDGFB,ADRB2,SMO,CMKLR1,PTK2B,TLR5,IL4,IFNGR1,DNAJA3,IL13,FSHR,JAK3,STAT5B,GCGR,ARRB2,IL2RB,IL10,IL17A,AHR,DCLK2,SLC11A1,BRAF,F2,BMPR1A,CDH1,SSTR3
GO:BP	signaling	GO:0023052	FALSE	0.008911617457552992	2.050043464409976	2490	47	22	13088	STAT3,STAT5A,PDGFB,ADRB2,SMO,CMKLR1,PTK2B,TLR5,IFNGR1,FSHR,JAK3,STAT5B,GCGR,ARRB2,IL2RB,IL10,AHR,DCLK2,BRAF,BMPR1A,HNF1A,SSTR3
GO:BP	cell communication	GO:0007154	FALSE	0.009976290837438201	2.0010308984175063	2507	47	22	13088	STAT3,STAT5A,PDGFB,ADRB2,SMO,CMKLR1,PTK2B,TLR5,IFNGR1,FSHR,JAK3,STAT5B,GCGR,ARRB2,IL2RB,IL10,AHR,DCLK2,BRAF,BMPR1A,HNF1A,SSTR3
GO:BP	cellular response to stimulus	GO:0051716	FALSE	0.01023088845398089	1.9900866503633885	2718	47	23	13088	STAT3,STAT5A,PDGFB,ADRB2,SMO,CMKLR1,PTK2B,TLR5,IFNGR1,FSHR,JAK3,STAT5B,GCGR,ARRB2,IL2RB,IL10,AHR,DCLK2,SLC11A1,BRAF,BMPR1A,CDH1,SSTR3
GO:BP	protein phosphorylation	GO:0006468	TRUE	0.014745865362723796	1.8313297357450764	557	47	10	13088	PTK2B,PRKCA,JAK3,YES1,DCLK2,IKBKE,BRAF,AATK,BMPR1A,MAPKAPK2
GO:BP	response to cytokine	GO:0034097	TRUE	0.01933159904390732	1.7137322211280448	101	47	5	13088	PTK2B,IFNGR1,IL13,IL2RB,SLC11A1
GO:BP	response to peptide	GO:1901652	FALSE	0.01933159904390732	1.7137322211280448	101	47	5	13088	PTK2B,IFNGR1,IL13,IL2RB,SLC11A1
GO:BP	immune response	GO:0006955	FALSE	0.01967462592742548	1.7060935161073645	349	47	8	13088	TNF,PTK2B,TLR5,IL4,IFNGR1,IL13,IL10,SLC11A1
GO:BP	signal transduction	GO:0007165	FALSE	0.021209276202379487	1.6734741521659569	2419	47	21	13088	STAT3,STAT5A,PDGFB,ADRB2,SMO,CMKLR1,PTK2B,TLR5,IFNGR1,FSHR,JAK3,STAT5B,GCGR,ARRB2,IL2RB,IL10,AHR,DCLK2,BRAF,BMPR1A,SSTR3
GO:BP	leukocyte activation involved in immune response	GO:0002366	FALSE	0.041918794233348995	1.3775912180408914	22	47	3	13088	PTK2B,IL13,SLC11A1
GO:BP	phosphorylation	GO:0016310	FALSE	0.04799167778471433	1.3188340669063723	640	47	10	13088	PTK2B,PRKCA,JAK3,YES1,DCLK2,IKBKE,BRAF,AATK,BMPR1A,MAPKAPK2
GO:BP	cell activation involved in immune response	GO:0002263	FALSE	0.048085288774057384	1.317987771473904	23	47	3	13088	PTK2B,IL13,SLC11A1
GO:BP	response to type II interferon	GO:0034341	FALSE	0.04959714113255626	1.30454335629485	4	47	2	13088	IFNGR1,SLC11A1
GO:CC	cytoskeleton	GO:0005856	TRUE	0.030576863582517207	1.5146070643345364	663	42	9	12737	DAG1,PTK2B,JAK3,KIF3A,NF2,NDEL1,MAP1S,CDH1,CHP1
