# Supplementary material for: Candidate Genes of Gastrointestinal Nematode Resistance Traits in Sheep: A Systematic Review of GWASs and Gene Prioritization Analysis
Source: Genes (Basel). 2025 Sep 28;16(10):1151. doi: 10.3390/genes16101151 (PMC12564242; doi:10.3390/genes16101151)
Supplement: Supplementary file 1 [file genes-16-01151-s001.zip › Table S8.75 high priority candidate gene location information and sources.xlsx]

## Sheet: Sheet1
Chromosome/scaffold name	Gene start (bp)	Gene end (bp)	Gene Synonym	Gene name	Gene type	Source reaearch
1	188065504	188193984		SEMA5B	protein_coding	Thorne, J.W. et al., 2023
2	38360030	38498118		PTK2B	protein_coding	Thorne, J.W. et al., 2023
3	216485206	216505216		PDGFB	protein_coding	Thorne, J.W. et al., 2023
3	216650020	216679223		TAB1	protein_coding	Thorne, J.W. et al., 2023
3	216690794	216731913		MGAT3	protein_coding	Thorne, J.W. et al., 2023
19	50661569	50677348		DAG1	protein_coding	Thorne, J.W. et al., 2023
19	50800697	50801891		GPX1	protein_coding	Thorne, J.W. et al., 2023
20	9430762	9519566		PPARD	protein_coding	Thorne, J.W. et al., 2023
7	34846611	34976428		CHP1	protein_coding	Carracelas, B. et al., 2022
12	25832956	25861756		TLR5	protein_coding	Carracelas, B. et al., 2022
24	4141709	4172923		DNAJA3	protein_coding	Carracelas, B. et al., 2022
2	220300108	220305646		GPBAR1	protein_coding	Ahbara, A.M. et al., 2021
2	220400405	220412012	NRAMP1	SLC11A1	protein_coding	Ahbara, A.M. et al., 2021
5	19391155	19473839		KIF3A	protein_coding	Ahbara, A.M. et al., 2021
5	19479341	19487161	IL-4	IL4	protein_coding	Ahbara, A.M. et al., 2021
5	19503522	19506352		IL13	protein_coding	Ahbara, A.M. et al., 2021
11	61845523	62129660		PRKCA	protein_coding	Ahbara, A.M. et al., 2021
14	35613937	35684508		CDH1	protein_coding	Ahbara, A.M. et al., 2021
11	26515812	26524299		ARRB2	protein_coding	Vera, B. et al., 2024
11	27795442	27874131		NDEL1	protein_coding	Vera, B. et al., 2024
11	35332790	35337267		NME1	protein_coding	Pickering, N.K. et al., 2015
15	75592773	75607119		F2	protein_coding	Pickering, N.K. et al., 2015
19	23162218	23202402		IL5RA	protein_coding	Pickering, N.K. et al., 2015
25	40520247	40576031	BMPR-IA	BMPR1A	protein_coding	Pickering, N.K. et al., 2015
3	75364065	75557695	FSHRE	FSHR	protein_coding	Stafuzza, N.B. et al., 2023
3	173263042	173300223		GLT8D2	protein_coding	Stafuzza, N.B. et al., 2023
4	26732676	26831855		AHR	protein_coding	Stafuzza, N.B. et al., 2023
4	94799894	94827851		SMO	protein_coding	Stafuzza, N.B. et al., 2023
4	105451903	105614860		BRAF	protein_coding	Stafuzza, N.B. et al., 2023
5	58016974	58126292		ADRB2	protein_coding	Stafuzza, N.B. et al., 2023
17	7725736	7914743		DCLK2	protein_coding	Stafuzza, N.B. et al., 2023
17	68772726	68843739		NF2	protein_coding	Stafuzza, N.B. et al., 2023
5	5076820	5093664		JAK3	protein_coding	Atlija, M. et al., 2016
5	5114731	5133716		B3GNT3	protein_coding	Atlija, M. et al., 2016
5	5175996	5209250		MAP1S	protein_coding	Atlija, M. et al., 2016
8	62377138	62401246		IFNGR1	protein_coding	Atlija, M. et al., 2016
8	63025481	63041412		TNFAIP3	protein_coding	Atlija, M. et al., 2016
8	73710404	73752408		TAB2	protein_coding	Atlija, M. et al., 2016
11	45623428	45742702		MAPT	protein_coding	Atlija, M. et al., 2016
11	46052371	46115780		ITGB3	protein_coding	Atlija, M. et al., 2016
11	47527175	47548216		ACE	protein_coding	Atlija, M. et al., 2016
11	47848950	47859368	GH1	GH	protein_coding	Atlija, M. et al., 2016
11	48252140	48351516		PECAM1	protein_coding	Atlija, M. et al., 2016
11	49353198	49470338		B3GNTL1	protein_coding	Atlija, M. et al., 2016
11	50277316	50296580		FASN	protein_coding	Atlija, M. et al., 2016
11	50323921	50328152		RFNG	protein_coding	Atlija, M. et al., 2016
11	50560527	50569042		GCGR	protein_coding	Atlija, M. et al., 2016
11	51029539	51070144		AATK	protein_coding	Atlija, M. et al., 2016
12	4077974	4104273		IKBKE	protein_coding	Atlija, M. et al., 2016
12	4290235	4335791		MAPKAPK2	protein_coding	Atlija, M. et al., 2016
12	4371468	4375954		IL10	protein_coding	Atlija, M. et al., 2016
16	63756416	64308252		SEMA5A	protein_coding	Atlija, M. et al., 2016
17	63306837	63324696		HNF1A	protein_coding	Atlija, M. et al., 2016
17	63551892	63589900		TRPV4	protein_coding	Atlija, M. et al., 2016
17	64000949	64133762		ACACB	protein_coding	Atlija, M. et al., 2016
17	64709733	64751658		CMKLR1	protein_coding	Atlija, M. et al., 2016
21	15226529	15404530		GAB2	protein_coding	Atlija, M. et al., 2016
21	43278973	43291647		CCND1	protein_coding	Atlija, M. et al., 2016
23	36000662	36014104		TYMS	protein_coding	Atlija, M. et al., 2016
23	36042075	36107274		YES1	protein_coding	Atlija, M. et al., 2016
23	36194453	36202141	PACAP	ADCYAP1	protein_coding	Atlija, M. et al., 2016
23	42408908	42446980		VAPA	protein_coding	Atlija, M. et al., 2016
11	13136279	13424293	ACC	ACACA	protein_coding	Persichilli, C. et al., 2025
3	59692379	59757964		PAX8	protein_coding	Pacheco, A. et al., 2024
3	205118969	205130061		KLRK1	protein_coding	Pacheco, A. et al., 2024
20	24278552	24282216	IL-17a	IL17A	protein_coding	Pacheco, A. et al., 2024
3	162409246	162489545		LRP1	protein_coding	Estrada-Reyes, Z.M. et al., 2019
3	181171728	181188912		IL2RB	protein_coding	Estrada-Reyes, Z.M. et al., 2019
3	181253475	181263960		SSTR3	protein_coding	Estrada-Reyes, Z.M. et al., 2019
11	42050619	42115098		STAT5B	protein_coding	Estrada-Reyes, Z.M. et al., 2019
11	42125843	42147258	MGF	STAT5A	protein_coding	Estrada-Reyes, Z.M. et al., 2019
11	42148624	42223164		STAT3	protein_coding	Estrada-Reyes, Z.M. et al., 2019
15	56022903	56036045		MUC15	protein_coding	Estrada-Reyes, Z.M. et al., 2019
20	26767044	26774351		AIF1	protein_coding	Estrada-Reyes, Z.M. et al., 2019
20	26798126	26800884	TNF-alpha	TNF	protein_coding	Estrada-Reyes, Z.M. et al., 2019
